# Supplementary material for: SomaticCombiner: improving the performance of somatic variant calling based on evaluation tests and a consensus approach
Source: Sci Rep. 2020 Jul 30;10:12898. doi: 10.1038/s41598-020-69772-8 (PMC7393490; doi:10.1038/s41598-020-69772-8)
Supplement: Supplementary file 3 — Supplementary Tables. [file 41598_2020_69772_MOESM3_ESM.xlsx]

## Sheet: S1 WGS SNVs
Table S1. The performance comparisons for eight WGS datasets. For the majority voting approaches, we listed two settings with 4 callers (LoFreq, MuSE, MuTect2 and Strelka) and 7 callers (LoFreq, MuSE, MuTect2, SomaticSniper, Strelka, VarDict, VarScan), respectively. We used VarDict(bcbio) for comparisons in the results section due to its better performance than the standalone package.
Dataset	True Count	Caller	Count	Recall	Precision	F1
DREAM Set1	3537	MuSE	4030	0.975	0.855	0.911
		VarDict (bcbio)	10099	0.972	0.34	0.504
		VarDict (standalone)	145708	0.973	0.024	0.046
		LoFreq	3481	0.956	0.97	0.963
		SomaticSniper	9032	0.978	0.383	0.55
		Strelka	2947	0.784	0.94	0.855
		VarScan	7623	0.981	0.455	0.622
		MuTect	5358	0.973	0.642	0.773
		MuTect2	4418	0.979	0.783	0.87
		4callers(voting>=3)	3421	0.96	0.992	0.976
		4callers(voting>=2)	3565	0.978	0.97	0.974
		7callers(voting>=4)	3575	0.98	0.969	0.974
		7callers(voting>=3)	3848	0.983	0.903	0.941
		NeuSomatic_Lowqual	8678	0.987	0.402	0.571
		NeuSomatic_Pass	5959	0.984	0.584	0.733
DREAM Set2	4332	MuSE	4629	0.971	0.907	0.938
		VarDict (bcbio)	10035	0.973	0.419	0.586
		VarDict (standalone)	179525	0.988	0.024	0.046
		LoFreq	4194	0.945	0.974	0.96
		SomaticSniper	10204	0.977	0.414	0.581
		Strelka	3899	0.847	0.939	0.89
		VarScan	7992	0.972	0.526	0.682
		MuTect	7368	0.977	0.573	0.722
		MuTect2	6077	0.978	0.695	0.813
		4callers(voting>=3)	4174	0.95	0.984	0.967
		4callers(voting>=2)	4397	0.975	0.959	0.967
		7callers(voting>=4)	4363	0.973	0.964	0.969
		7callers(voting>=3)	4588	0.983	0.926	0.954
		NeuSomatic_Lowqual	11218	0.991	0.382	0.551
		NeuSomatic_Pass	7807	0.99	0.548	0.705
DREAM Set3	7903	MuSE	7251	0.88	0.959	0.918
		VarDict (bcbio)	12450	0.929	0.59	0.722
		VarDict (standalone)	178444	0.954	0.042	0.081
		LoFreq	6766	0.847	0.99	0.913
		SomaticSniper	12195	0.848	0.549	0.667
		Strelka	6430	0.797	0.98	0.879
		VarScan	9092	0.709	0.616	0.659
		MuTect	9975	0.931	0.738	0.823
		MuTect2	8688	0.933	0.849	0.889
		4callers(voting>=3)	6828	0.863	0.999	0.926
		4callers(voting>=2)	7182	0.902	0.993	0.945
		7callers(voting>=4)	7051	0.886	0.993	0.936
		7callers(voting>=3)	7382	0.91	0.975	0.941
		NeuSomatic_Lowqual	12851	0.966	0.594	0.735
		NeuSomatic_Pass	10028	0.962	0.758	0.848
DREAM Set4	16315	MuSE	10294	0.55	0.869	0.673
		VarDict (bcbio)	16804	0.774	0.749	0.761
		VarDict (standalone)	117292	0.86	0.119	0.209
		LoFreq	7540	0.456	0.983	0.623
		SomaticSniper	16498	0.467	0.461	0.464
		Strelka	10846	0.563	0.844	0.675
		VarScan	8875	0.414	0.759	0.536
		MuTect	14811	0.747	0.82	0.782
		MuTect2	13480	0.755	0.911	0.825
		4callers(voting>=3)	8710	0.531	0.992	0.692
		4callers(voting>=2)	10640	0.625	0.956	0.756
		7callers(voting>=4)	9034	0.544	0.98	0.7
		7callers(voting>=3)	10979	0.631	0.936	0.754
		NeuSomatic_Lowqual	20353	0.881	0.704	0.783
		NeuSomatic_Pass	16634	0.868	0.849	0.859
CLL	1319	MuSE	1886	0.788	0.549	0.647
		VarDict (bcbio)	5326	0.89	0.22	0.353
		VarDict (standalone)	20815	0.953	0.06	0.113
		LoFreq	1226	0.678	0.728	0.702
		SomaticSniper	7739	0.87	0.148	0.253
		Strelka	2022	0.889	0.578	0.701
		VarScan	6249	0.845	0.178	0.294
		MuTect	5980	0.866	0.19	0.312
		MuTect2	2943	0.847	0.379	0.523
		4callers(voting>=3)	1136	0.767	0.891	0.824
		4callers(voting>=2)	1520	0.841	0.73	0.781
		7callers(voting>=4)	1465	0.875	0.785	0.827
		7callers(voting>=3)	1885	0.903	0.63	0.742
		NeuSomatic_Lowqual	14266	0.982	0.091	0.166
		NeuSomatic_Pass	9449	0.98	0.137	0.24
AML	1342	MuSE	1649	0.876	0.713	0.786
		VarDict (bcbio)	5002	0.832	0.223	0.352
		VarDict (standalone)	286156	0.934	0.004	0.009
		LoFreq	1713	0.848	0.664	0.745
		SomaticSniper	50963	0.803	0.021	0.041
		Strelka	2529	0.916	0.486	0.635
		VarScan	4358	0.795	0.245	0.374
		MuTect	2681	0.888	0.445	0.593
		MuTect2	7931	0.927	0.157	0.268
		4callers(voting>=3)	1504	0.885	0.789	0.834
		4callers(voting>=2)	1635	0.914	0.75	0.824
		7callers(voting>=4)	1527	0.88	0.773	0.823
		7callers(voting>=3)	1607	0.893	0.745	0.812
		NeuSomatic_Lowqual	1894	0.931	0.659	0.772
		NeuSomatic_Pass	1758	0.923	0.705	0.799
MB	1263	MuSE	1377	0.842	0.773	0.806
		VarDict (bcbio)	9378	0.759	0.102	0.18
		VarDict (standalone)	136548	0.986	0.009	0.018
		LoFreq	1585	0.883	0.703	0.783
		SomaticSniper	22282	0.724	0.041	0.078
		Strelka	3703	0.992	0.338	0.505
		VarScan	2458	0.687	0.353	0.467
		MuTect	4969	0.947	0.241	0.384
		MuTect2	4016	0.945	0.297	0.452
		4callers(voting>=3)	1320	0.926	0.886	0.906
		4callers(voting>=2)	1690	0.975	0.729	0.834
		7callers(voting>=4)	1232	0.856	0.877	0.867
		7callers(voting>=3)	1636	0.954	0.737	0.831
		NeuSomatic_Lowqual	3962	0.987	0.315	0.477
		NeuSomatic_Pass	3195	0.985	0.389	0.558
COLO	35543	MuSE	38952	0.976	0.89	0.931
		VarDict (bcbio)	40320	0.929	0.819	0.871
		VarDict (standalone)	63263	0.806	0.558	0.66
		LoFreq	37400	0.955	0.908	0.931
		SomaticSniper	75920	0.45	0.211	0.287
		Strelka	41791	0.976	0.83	0.897
		VarScan	42623	0.966	0.805	0.878
		MuTect	40530	0.961	0.842	0.898
		MuTect2	39348	0.933	0.843	0.886
		4callers(voting>=3)	38000	0.969	0.906	0.936
		4callers(voting>=2)	39862	0.982	0.876	0.926
		7callers(voting>=4)	38361	0.976	0.904	0.939
		7callers(voting>=3)	39470	0.984	0.886	0.933
		NeuSomatic_Lowqual	46180	0.982	0.756	0.854
		NeuSomatic_Pass	43550	0.98	0.8	0.881

## Sheet: S2 WGS INDELs
Table S2. The performance comparisons of INDEL calling for five WGS datasets. For the majority voting approaches, we listed two different combinations with 3 callers (LoFreq, MuTect2 and Strelka) and 5 callers (LoFreq, MuTect2, Strelka, VarDict and VarScan) respectively. We used VarDict(bcbio) for comparisons in the results section due to its better performance than the standalone package.
Dataset	True Count	Caller	Count	Recall	Precision	F1
DREAM Set3	7991	VarDict (bcbio)	10441	0.712552	0.54535	0.617839
		VarDict (standalone)	68730	0.733	0.085	0.153
		LoFreq	4756	0.561757	0.94386	0.704323
		Strelka	5470	0.640846	0.936197	0.760865
		VarScan	6969	0.323114	0.370498	0.345187
		MuTect2	6069	0.714178	0.940353	0.811807
		3callers (>=2)	5407	0.673007	0.994637	0.802806
		3callers (>=1)	6801	0.732324	0.860462	0.791239
		5callers (>=3)	5454	0.679014	0.994866	0.80714
		5callers (>=2)	6033	0.717057	0.949776	0.817171
		NeuSomatic_Pass	6449	0.661494	0.819662	0.732133
		NeuSomatic_Lowqual	7795	0.697159	0.714689	0.705815
DREAM Set4	14230	VarDict (bcbio)	14529	0.770889	0.753114	0.761898
		VarDict (standalone)	60186	0.862	0.204	0.33
		LoFreq	7528	0.505707	0.953507	0.660897
		Strelka	8328	0.533817	0.909822	0.672853
		VarScan	5248	0.202409	0.547447	0.295546
		MuTect2	10883	0.755108	0.984839	0.854807
		3callers (>=2)	8446	0.591024	0.993251	0.741078
		3callers (>=1)	12488	0.794702	0.903267	0.845514
		5callers (>=3)	8335	0.585318	0.996761	0.737538
		5callers (>=2)	10978	0.749753	0.969393	0.845543
		NeuSomatic_Pass	12893	0.813212	0.897541	0.853298
		NeuSomatic_Lowqual	15020	0.863809	0.818375	0.840479
CLL	134	VarDict (bcbio)	3254	0.492537	0.0202827	0.038961
		VarDict (standalone)	25332	0.679	0.004	0.007
		LoFreq	758	0.41791	0.0738786	0.125561
		Strelka	527	0.679104	0.172676	0.27534
		VarScan	2723	0.641791	0.0315828	0.060203
		MuTect2	267	0.41791	0.209738	0.279302
		3callers (>=2)	135	0.514925	0.511111	0.513011
		3callers (>=1)	1357	0.708955	0.0700074	0.127431
		5callers (>=3)	137	0.537313	0.525547	0.531365
		5callers (>=2)	398	0.679104	0.228643	0.342105
		NeuSomatic_Pass	243	0.320896	0.176955	0.228117
		NeuSomatic_Lowqual	444	0.343284	0.103604	0.15917
MB	347	VarDict (bcbio)	7562	0.887608	0.04073	0.077886
		VarDict (standalone)	83256	0.893	0.004	0.007
		LoFreq	4557	0.608069	0.0463024	0.0860522
		Strelka	5373	0.982709	0.0634655	0.119231
		VarScan	1439	0.89049	0.214732	0.346025
		MuTect2	1565	0.642651	0.142492	0.233264
		3callers (>=2)	616	0.755043	0.425325	0.544133
		3callers (>=1)	10657	0.982709	0.0319977	0.0619775
		5callers (>=3)	529	0.904899	0.593573	0.716895
		5callers (>=2)	975	0.965418	0.34359	0.506808
		NeuSomatic_Pass	475	0.138329	0.101053	0.116788
		NeuSomatic_Lowqual	1038	0.15562	0.0520231	0.0779783
COLO	446	VarDict (bcbio)	3898	0.766816	0.0877373	0.157459
		VarDict (standalone)	43284	0.814	0.008	0.017
		LoFreq	1659	0.76009	0.20434	0.32209
		Strelka	2145	0.874439	0.181818	0.301042
		VarScan	4719	0.755605	0.0714134	0.130494
		MuTect2	678	0.697309	0.458702	0.553381
		3callers (>=2)	730	0.800448	0.489041	0.607143
		3callers (>=1)	3348	0.894619	0.119176	0.210332
		5callers (>=3)	728	0.820628	0.502747	0.623509
		5callers (>=2)	1597	0.872197	0.243582	0.380813
		NeuSomatic_Pass	932	0.538117	0.257511	0.348331
		NeuSomatic_Lowqual	1532	0.596413	0.173629	0.268959

## Sheet: S3 Deep Sequencing SNVs
Table S3. The performance comparisons in deep sequencing datasets. SomaticCombiner used four callers (LoFreq, MuTect2, Strelka and VarDict) with the VAF adaptive consensus approach. All the values in the columns C-K were calculated for variants in the intersection regions of the GIAB NA12878 high confidence regions and capture target regions.
Caller	Dataset	SNV Count	Concordance Count	Extra Count	Missing Count	FDR (false discover rate)	FNR (false negative rate)	Recall	Precision	F1
LoFreq	NA12878(2%)_2_vs_NA24385_1	1	0	1	632	1	1	0	0	0
	NA12878(2%)_2_vs_NA24385_2	1	0	1	632	1	1	0	0	0
	NA12878(5%)_1_vs_NA24385_1	57	57	0	575	0	0.90981	0.0901899	1	0.165457
	NA12878(5%)_1_vs_NA24385_2	56	56	0	576	0	0.911392	0.0886076	1	0.162791
	NA12878(5%)_2_vs_NA24385_1	70	70	0	562	0	0.88924	0.11076	1	0.19943
	NA12878(5%)_2_vs_NA24385_2	70	70	0	562	0	0.88924	0.11076	1	0.19943
	NA12878(10%)_1_vs_NA24385_1	336	335	1	297	0.00297619	0.469937	0.530063	0.997024	0.692149
	NA12878(10%)_1_vs_NA24385_2	335	334	1	298	0.00298507	0.471519	0.528481	0.997015	0.690796
	NA12878(10%)_2_vs_NA24385_1	393	393	0	239	0	0.378165	0.621835	1	0.766829
	NA12878(10%)_2_vs_NA24385_2	391	391	0	241	0	0.381329	0.618671	1	0.764418
	NA12878(20%)_1_vs_NA24385_1	585	584	1	48	0.0017094	0.0759494	0.924051	0.998291	0.959737
	NA12878(20%)_1_vs_NA24385_2	586	585	1	47	0.00170648	0.0743671	0.925633	0.998293	0.960591
	NA12878(20%)_2_vs_NA24385_1	592	592	0	40	0	0.0632911	0.936709	1	0.96732
	NA12878(20%)_2_vs_NA24385_2	593	593	0	39	0	0.0617089	0.938291	1	0.968163
	NA12878(50%)_1_vs_NA24385_1	626	624	2	8	0.00319489	0.0126582	0.987342	0.996805	0.992051
	NA12878(50%)_1_vs_NA24385_2	627	625	2	7	0.00318979	0.011076	0.988924	0.99681	0.992851
	NA12878(50%)_2_vs_NA24385_1	627	625	2	7	0.00318979	0.011076	0.988924	0.99681	0.992851
	NA12878(50%)_2_vs_NA24385_2	627	626	1	6	0.0015949	0.00949365	0.990506	0.998405	0.99444
MuSE	NA12878(1%)_2_vs_NA24385_1	1	0	1	632	1	1	0	0	0
	NA12878(1%)_2_vs_NA24385_2	1	0	1	632	1	1	0	0	0
	NA12878(2%)_1_vs_NA24385_1	27	26	1	606	0.037037	0.958861	0.0411392	0.962963	0.0789074
	NA12878(2%)_1_vs_NA24385_2	26	25	1	607	0.0384615	0.960443	0.039557	0.961538	0.0759878
	NA12878(2%)_2_vs_NA24385_1	39	39	0	593	0	0.938291	0.0617089	1	0.116244
	NA12878(2%)_2_vs_NA24385_2	38	38	0	594	0	0.939873	0.0601266	1	0.113433
	NA12878(5%)_1_vs_NA24385_1	387	387	0	245	0	0.387658	0.612342	1	0.759568
	NA12878(5%)_1_vs_NA24385_2	382	382	0	250	0	0.39557	0.60443	1	0.753452
	NA12878(5%)_2_vs_NA24385_1	408	408	0	224	0	0.35443	0.64557	1	0.784615
	NA12878(5%)_2_vs_NA24385_2	408	408	0	224	0	0.35443	0.64557	1	0.784615
	NA12878(10%)_1_vs_NA24385_1	540	540	0	92	0	0.14557	0.85443	1	0.921502
	NA12878(10%)_1_vs_NA24385_2	536	536	0	96	0	0.151899	0.848101	1	0.917808
	NA12878(10%)_2_vs_NA24385_1	541	541	0	91	0	0.143987	0.856013	1	0.922421
	NA12878(10%)_2_vs_NA24385_2	536	536	0	96	0	0.151899	0.848101	1	0.917808
	NA12878(20%)_1_vs_NA24385_1	542	541	1	91	0.00184502	0.143987	0.856013	0.998155	0.921635
	NA12878(20%)_1_vs_NA24385_2	538	537	1	95	0.00185874	0.150316	0.849684	0.998141	0.917949
	NA12878(20%)_2_vs_NA24385_1	541	540	1	92	0.00184843	0.14557	0.85443	0.998152	0.920716
	NA12878(20%)_2_vs_NA24385_2	538	537	1	95	0.00185874	0.150316	0.849684	0.998141	0.917949
	NA12878(50%)_1_vs_NA24385_1	546	540	6	92	0.010989	0.14557	0.85443	0.989011	0.916808
	NA12878(50%)_1_vs_NA24385_2	542	536	6	96	0.0110701	0.151899	0.848101	0.98893	0.913118
	NA12878(50%)_2_vs_NA24385_1	551	545	6	87	0.0108893	0.137658	0.862342	0.989111	0.921386
	NA12878(50%)_2_vs_NA24385_2	547	541	6	91	0.0109689	0.143987	0.856013	0.989031	0.917727
MuTect	NA12878(1%)_2_vs_NA24385_1	1	0	1	632	1	1	0	0	0
	NA12878(1%)_2_vs_NA24385_2	1	0	1	632	1	1	0	0	0
	NA12878(2%)_1_vs_NA24385_1	5	3	2	629	0.4	0.995253	0.00474683	0.6	0.00941915
	NA12878(2%)_1_vs_NA24385_2	4	2	2	630	0.5	0.996835	0.00316456	0.5	0.00628931
	NA12878(2%)_2_vs_NA24385_1	2	2	0	630	0	0.996835	0.00316456	1	0.00630915
	NA12878(2%)_2_vs_NA24385_2	3	3	0	629	0	0.995253	0.00474683	1	0.00944882
	NA12878(5%)_1_vs_NA24385_1	134	134	0	498	0	0.787975	0.212025	1	0.349869
	NA12878(5%)_1_vs_NA24385_2	136	136	0	496	0	0.78481	0.21519	1	0.354167
	NA12878(5%)_2_vs_NA24385_1	133	133	0	499	0	0.789557	0.210443	1	0.347712
	NA12878(5%)_2_vs_NA24385_2	126	126	0	506	0	0.800633	0.199367	1	0.332454
	NA12878(10%)_1_vs_NA24385_1	523	523	0	109	0	0.172468	0.827532	1	0.905628
	NA12878(10%)_1_vs_NA24385_2	534	534	0	98	0	0.155063	0.844937	1	0.915952
	NA12878(10%)_2_vs_NA24385_1	531	531	0	101	0	0.15981	0.84019	1	0.913156
	NA12878(10%)_2_vs_NA24385_2	548	548	0	84	0	0.132911	0.867089	1	0.928814
	NA12878(20%)_1_vs_NA24385_1	578	578	0	54	0	0.085443	0.914557	1	0.955372
	NA12878(20%)_1_vs_NA24385_2	581	581	0	51	0	0.0806962	0.919304	1	0.957955
	NA12878(20%)_2_vs_NA24385_1	578	578	0	54	0	0.085443	0.914557	1	0.955372
	NA12878(20%)_2_vs_NA24385_2	579	579	0	53	0	0.0838608	0.916139	1	0.956235
	NA12878(50%)_1_vs_NA24385_1	576	572	4	60	0.00694444	0.0949367	0.905063	0.993056	0.94702
	NA12878(50%)_1_vs_NA24385_2	586	582	4	50	0.00682594	0.0791139	0.920886	0.993174	0.955665
	NA12878(50%)_2_vs_NA24385_1	580	576	4	56	0.00689655	0.0886076	0.911392	0.993103	0.950495
	NA12878(50%)_2_vs_NA24385_2	581	577	4	55	0.00688468	0.0870253	0.912975	0.993115	0.95136
MuTect2	NA12878(1%)_1_vs_NA24385_1	166	154	12	478	0.0722892	0.756329	0.243671	0.927711	0.385965
	NA12878(1%)_1_vs_NA24385_2	169	156	13	476	0.0769231	0.753165	0.246835	0.923077	0.389513
	NA12878(1%)_2_vs_NA24385_1	178	169	9	463	0.0505618	0.732595	0.267405	0.949438	0.417284
	NA12878(1%)_2_vs_NA24385_2	163	156	7	476	0.0429448	0.753165	0.246835	0.957055	0.392453
	NA12878(2%)_1_vs_NA24385_1	297	284	13	348	0.043771	0.550633	0.449367	0.956229	0.61141
	NA12878(2%)_1_vs_NA24385_2	288	279	9	353	0.03125	0.558544	0.441456	0.96875	0.606522
	NA12878(2%)_2_vs_NA24385_1	296	282	14	350	0.0472973	0.553797	0.446203	0.952703	0.607759
	NA12878(2%)_2_vs_NA24385_2	280	275	5	357	0.0178571	0.564873	0.435127	0.982143	0.60307
	NA12878(5%)_1_vs_NA24385_1	332	320	12	312	0.0361446	0.493671	0.506329	0.963855	0.6639
	NA12878(5%)_1_vs_NA24385_2	336	327	9	305	0.0267857	0.482595	0.517405	0.973214	0.67562
	NA12878(5%)_2_vs_NA24385_1	317	308	9	324	0.0283912	0.512658	0.487342	0.971609	0.649104
	NA12878(5%)_2_vs_NA24385_2	329	320	9	312	0.0273556	0.493671	0.506329	0.972644	0.665973
	NA12878(10%)_1_vs_NA24385_1	338	329	9	303	0.0266272	0.47943	0.52057	0.973373	0.67835
	NA12878(10%)_1_vs_NA24385_2	327	318	9	314	0.0275229	0.496835	0.503165	0.972477	0.663191
	NA12878(10%)_2_vs_NA24385_1	340	329	11	303	0.0323529	0.47943	0.52057	0.967647	0.676955
	NA12878(10%)_2_vs_NA24385_2	327	321	6	311	0.0183486	0.492089	0.507911	0.981651	0.669447
	NA12878(20%)_1_vs_NA24385_1	337	325	12	307	0.0356083	0.48576	0.51424	0.964392	0.670795
	NA12878(20%)_1_vs_NA24385_2	330	321	9	311	0.0272727	0.492089	0.507911	0.972727	0.66736
	NA12878(20%)_2_vs_NA24385_1	336	316	20	316	0.0595238	0.5	0.5	0.940476	0.652893
	NA12878(20%)_2_vs_NA24385_2	345	332	13	300	0.0376812	0.474684	0.525316	0.962319	0.679632
	NA12878(50%)_1_vs_NA24385_1	343	330	13	302	0.0379009	0.477848	0.522152	0.962099	0.676923
	NA12878(50%)_1_vs_NA24385_2	339	328	11	304	0.0324484	0.481013	0.518987	0.967552	0.675592
	NA12878(50%)_2_vs_NA24385_1	335	322	13	310	0.038806	0.490506	0.509494	0.961194	0.665977
	NA12878(50%)_2_vs_NA24385_2	338	326	12	306	0.035503	0.484177	0.515823	0.964497	0.672165
SomaticSniper	NA12878(1%)_1_vs_NA24385_1	2	0	2	632	1	1	0	0	0
	NA12878(1%)_2_vs_NA24385_1	1	0	1	632	1	1	0	0	0
	NA12878(2%)_1_vs_NA24385_1	5	0	5	632	1	1	0	0	0
	NA12878(2%)_1_vs_NA24385_2	3	0	3	632	1	1	0	0	0
	NA12878(2%)_2_vs_NA24385_1	1	0	1	632	1	1	0	0	0
	NA12878(5%)_1_vs_NA24385_1	1	0	1	632	1	1	0	0	0
	NA12878(5%)_1_vs_NA24385_2	1	0	1	632	1	1	0	0	0
	NA12878(10%)_1_vs_NA24385_1	4	2	2	630	0.5	0.996835	0.00316456	0.5	0.00628931
	NA12878(10%)_1_vs_NA24385_2	3	2	1	630	0.333333	0.996835	0.00316456	0.666667	0.00629921
	NA12878(10%)_2_vs_NA24385_1	2	2	0	630	0	0.996835	0.00316456	1	0.00630915
	NA12878(10%)_2_vs_NA24385_2	2	2	0	630	0	0.996835	0.00316456	1	0.00630915
	NA12878(20%)_1_vs_NA24385_1	135	135	0	497	0	0.786392	0.213608	1	0.352021
	NA12878(20%)_1_vs_NA24385_2	136	135	1	497	0.00735294	0.786392	0.213608	0.992647	0.351563
	NA12878(20%)_2_vs_NA24385_1	126	124	2	508	0.015873	0.803797	0.196203	0.984127	0.327177
	NA12878(20%)_2_vs_NA24385_2	127	124	3	508	0.023622	0.803797	0.196203	0.976378	0.326746
	NA12878(50%)_1_vs_NA24385_1	630	628	2	4	0.0031746	0.0063291	0.993671	0.996825	0.995246
	NA12878(50%)_1_vs_NA24385_2	628	628	0	4	0	0.0063291	0.993671	1	0.996825
	NA12878(50%)_2_vs_NA24385_1	628	626	2	6	0.00318471	0.00949365	0.990506	0.996815	0.993651
	NA12878(50%)_2_vs_NA24385_2	626	626	0	6	0	0.00949365	0.990506	1	0.995231
Strelka	NA12878(1%)_1_vs_NA24385_1	24	14	10	618	0.416667	0.977848	0.0221519	0.583333	0.0426829
	NA12878(1%)_1_vs_NA24385_2	25	14	11	618	0.44	0.977848	0.0221519	0.56	0.042618
	NA12878(1%)_2_vs_NA24385_1	17	5	12	627	0.705882	0.992089	0.00791139	0.294118	0.0154083
	NA12878(1%)_2_vs_NA24385_2	17	5	12	627	0.705882	0.992089	0.00791139	0.294118	0.0154083
	NA12878(2%)_1_vs_NA24385_1	140	128	12	504	0.0857143	0.797468	0.202532	0.914286	0.331606
	NA12878(2%)_1_vs_NA24385_2	147	126	21	506	0.142857	0.800633	0.199367	0.857143	0.323492
	NA12878(2%)_2_vs_NA24385_1	140	131	9	501	0.0642857	0.792722	0.207278	0.935714	0.339378
	NA12878(2%)_2_vs_NA24385_2	148	134	14	498	0.0945946	0.787975	0.212025	0.905405	0.34359
	NA12878(5%)_1_vs_NA24385_1	608	595	13	37	0.0213816	0.0585443	0.941456	0.978618	0.959677
	NA12878(5%)_1_vs_NA24385_2	607	595	12	37	0.0197694	0.0585443	0.941456	0.980231	0.960452
	NA12878(5%)_2_vs_NA24385_1	616	608	8	24	0.012987	0.0379747	0.962025	0.987013	0.974359
	NA12878(5%)_2_vs_NA24385_2	613	606	7	26	0.0114193	0.0411392	0.958861	0.988581	0.973494
	NA12878(10%)_1_vs_NA24385_1	644	626	18	6	0.0279503	0.00949365	0.990506	0.97205	0.981191
	NA12878(10%)_1_vs_NA24385_2	645	626	19	6	0.0294574	0.00949365	0.990506	0.970543	0.980423
	NA12878(10%)_2_vs_NA24385_1	637	627	10	5	0.0156986	0.0079114	0.992089	0.984301	0.98818
	NA12878(10%)_2_vs_NA24385_2	638	627	11	5	0.0172414	0.0079114	0.992089	0.982759	0.987402
	NA12878(20%)_1_vs_NA24385_1	646	629	17	3	0.0263158	0.00474685	0.995253	0.973684	0.984351
	NA12878(20%)_1_vs_NA24385_2	650	629	21	3	0.0323077	0.00474685	0.995253	0.967692	0.981279
	NA12878(20%)_2_vs_NA24385_1	641	628	13	4	0.0202808	0.0063291	0.993671	0.979719	0.986646
	NA12878(20%)_2_vs_NA24385_2	645	628	17	4	0.0263566	0.0063291	0.993671	0.973643	0.983555
	NA12878(50%)_1_vs_NA24385_1	649	629	20	3	0.0308166	0.00474685	0.995253	0.969183	0.982045
	NA12878(50%)_1_vs_NA24385_2	656	630	26	2	0.0396341	0.0031645	0.996835	0.960366	0.978261
	NA12878(50%)_2_vs_NA24385_1	649	629	20	3	0.0308166	0.00474685	0.995253	0.969183	0.982045
	NA12878(50%)_2_vs_NA24385_2	656	630	26	2	0.0396341	0.0031645	0.996835	0.960366	0.978261
VarDict	NA12878(1%)_1_vs_NA24385_1	39	16	23	616	0.589744	0.974684	0.0253165	0.410256	0.04769
	NA12878(1%)_1_vs_NA24385_2	33	17	16	615	0.484849	0.973101	0.0268987	0.515151	0.0511278
	NA12878(1%)_2_vs_NA24385_1	38	11	27	621	0.710526	0.982595	0.0174051	0.289474	0.0328358
	NA12878(1%)_2_vs_NA24385_2	35	11	24	621	0.685714	0.982595	0.0174051	0.314286	0.0329835
	NA12878(2%)_1_vs_NA24385_1	182	154	28	478	0.153846	0.756329	0.243671	0.846154	0.378378
	NA12878(2%)_1_vs_NA24385_2	182	155	27	477	0.148352	0.754747	0.245253	0.851648	0.380835
	NA12878(2%)_2_vs_NA24385_1	175	151	24	481	0.137143	0.761076	0.238924	0.862857	0.374226
	NA12878(2%)_2_vs_NA24385_2	168	151	17	481	0.10119	0.761076	0.238924	0.89881	0.3775
	NA12878(5%)_1_vs_NA24385_1	625	597	28	35	0.0448	0.0553797	0.94462	0.9552	0.949881
	NA12878(5%)_1_vs_NA24385_2	619	598	21	34	0.0339257	0.0537975	0.946202	0.966074	0.956035
	NA12878(5%)_2_vs_NA24385_1	620	610	10	22	0.016129	0.0348101	0.96519	0.983871	0.974441
	NA12878(5%)_2_vs_NA24385_2	619	608	11	24	0.0177706	0.0379747	0.962025	0.982229	0.972022
	NA12878(10%)_1_vs_NA24385_1	638	615	23	17	0.0360502	0.0268987	0.973101	0.96395	0.968504
	NA12878(10%)_1_vs_NA24385_2	616	592	24	40	0.038961	0.0632911	0.936709	0.961039	0.948718
	NA12878(10%)_2_vs_NA24385_1	638	615	23	17	0.0360502	0.0268987	0.973101	0.96395	0.968504
	NA12878(10%)_2_vs_NA24385_2	636	615	21	17	0.0330189	0.0268987	0.973101	0.966981	0.970032
	NA12878(20%)_1_vs_NA24385_1	640	615	25	17	0.0390625	0.0268987	0.973101	0.960938	0.966981
	NA12878(20%)_1_vs_NA24385_2	645	615	30	17	0.0465116	0.0268987	0.973101	0.953488	0.963195
	NA12878(20%)_2_vs_NA24385_1	637	615	22	17	0.0345369	0.0268987	0.973101	0.965463	0.969267
	NA12878(20%)_2_vs_NA24385_2	641	615	26	17	0.0405616	0.0268987	0.973101	0.959438	0.966222
	NA12878(50%)_1_vs_NA24385_1	648	616	32	16	0.0493827	0.0253165	0.974684	0.950617	0.9625
	NA12878(50%)_1_vs_NA24385_2	645	616	29	16	0.0449612	0.0253165	0.974684	0.955039	0.964761
	NA12878(50%)_2_vs_NA24385_1	650	615	35	17	0.0538462	0.0268987	0.973101	0.946154	0.959438
	NA12878(50%)_2_vs_NA24385_2	651	615	36	17	0.0552995	0.0268987	0.973101	0.944701	0.958691
VarScan	NA12878(50%)_1_vs_NA24385_1	333	333	0	299	0	0.473101	0.526899	1	0.690155
	NA12878(50%)_1_vs_NA24385_2	347	347	0	285	0	0.450949	0.549051	1	0.708887
	NA12878(50%)_2_vs_NA24385_1	195	195	0	437	0	0.691456	0.308544	1	0.471584
	NA12878(50%)_2_vs_NA24385_2	195	195	0	437	0	0.691456	0.308544	1	0.471584
SomaticCombiner	NA12878(1%)_1_vs_NA24385_1	171	159	12	473	0.0701754	0.748418	0.251582	0.929825	0.396015
	NA12878(1%)_1_vs_NA24385_2	174	161	13	471	0.0747126	0.745253	0.254747	0.925287	0.399504
	NA12878(1%)_2_vs_NA24385_1	182	172	10	460	0.0549451	0.727848	0.272152	0.945055	0.422604
	NA12878(1%)_2_vs_NA24385_2	167	158	9	474	0.0538922	0.75	0.25	0.946108	0.395494
	NA12878(2%)_1_vs_NA24385_1	355	339	16	293	0.0450704	0.463608	0.536392	0.95493	0.68693
	NA12878(2%)_1_vs_NA24385_2	344	333	11	299	0.0319767	0.473101	0.526899	0.968023	0.682377
	NA12878(2%)_2_vs_NA24385_1	357	341	16	291	0.0448179	0.460443	0.539557	0.955182	0.689585
	NA12878(2%)_2_vs_NA24385_2	331	326	5	306	0.0151057	0.484177	0.515823	0.984894	0.677051
	NA12878(5%)_1_vs_NA24385_1	615	602	13	30	0.0211382	0.0474684	0.952532	0.978862	0.965517
	NA12878(5%)_1_vs_NA24385_2	615	605	10	27	0.0162602	0.0427215	0.957279	0.98374	0.970329
	NA12878(5%)_2_vs_NA24385_1	616	607	9	25	0.0146104	0.039557	0.960443	0.98539	0.972756
	NA12878(5%)_2_vs_NA24385_2	617	608	9	24	0.0145867	0.0379747	0.962025	0.985413	0.973579
	NA12878(10%)_1_vs_NA24385_1	633	622	11	10	0.0173776	0.0158228	0.984177	0.982622	0.983399
	NA12878(10%)_1_vs_NA24385_2	628	617	11	15	0.0175159	0.0237342	0.976266	0.982484	0.979365
	NA12878(10%)_2_vs_NA24385_1	634	623	11	9	0.0173502	0.0142405	0.98576	0.98265	0.984202
	NA12878(10%)_2_vs_NA24385_2	628	621	7	11	0.0111465	0.0174051	0.982595	0.988854	0.985714
	NA12878(20%)_1_vs_NA24385_1	641	626	15	6	0.0234009	0.00949365	0.990506	0.976599	0.983504
	NA12878(20%)_1_vs_NA24385_2	640	627	13	5	0.0203125	0.0079114	0.992089	0.979688	0.985849
	NA12878(20%)_2_vs_NA24385_1	650	626	24	6	0.0369231	0.00949365	0.990506	0.963077	0.976599
	NA12878(20%)_2_vs_NA24385_2	644	627	17	5	0.0263975	0.0079114	0.992089	0.973603	0.982759
	NA12878(50%)_1_vs_NA24385_1	646	628	18	4	0.0278638	0.0063291	0.993671	0.972136	0.982786
	NA12878(50%)_1_vs_NA24385_2	644	628	16	4	0.0248447	0.0063291	0.993671	0.975155	0.984326
	NA12878(50%)_2_vs_NA24385_1	644	628	16	4	0.0248447	0.0063291	0.993671	0.975155	0.984326
	NA12878(50%)_2_vs_NA24385_2	642	628	14	4	0.0218069	0.0063291	0.993671	0.978193	0.985871
NeuSomatic	NA12878(1%)_1_vs_NA24385_1	41	36	5	596	0.121951	0.943038	0.056962	0.878049	0.106984
	NA12878(1%)_1_vs_NA24385_2	45	38	7	594	0.155556	0.939873	0.0601266	0.844444	0.11226
	NA12878(1%)_2_vs_NA24385_1	31	23	8	609	0.258064	0.963608	0.0363924	0.741935	0.0693816
	NA12878(1%)_2_vs_NA24385_2	32	24	8	608	0.25	0.962025	0.0379747	0.75	0.0722892
	NA12878(2%)_1_vs_NA24385_1	180	177	3	455	0.0166667	0.719937	0.280063	0.983333	0.435961
	NA12878(2%)_1_vs_NA24385_2	191	182	9	450	0.0471204	0.712025	0.287975	0.95288	0.442284
	NA12878(2%)_2_vs_NA24385_1	177	170	7	462	0.039548	0.731013	0.268987	0.960452	0.420272
	NA12878(2%)_2_vs_NA24385_2	185	177	8	455	0.0432432	0.719937	0.280063	0.956757	0.433293
	NA12878(5%)_1_vs_NA24385_1	608	600	8	32	0.0131579	0.0506329	0.949367	0.986842	0.967742
	NA12878(5%)_1_vs_NA24385_2	612	604	8	28	0.0130719	0.0443038	0.955696	0.986928	0.971061
	NA12878(5%)_2_vs_NA24385_1	613	610	3	22	0.00489396	0.0348101	0.96519	0.995106	0.97992
	NA12878(5%)_2_vs_NA24385_2	618	613	5	19	0.00809062	0.0300633	0.969937	0.991909	0.9808
	NA12878(10%)_1_vs_NA24385_1	632	622	10	10	0.0158228	0.0158228	0.984177	0.984177	0.984177
	NA12878(10%)_1_vs_NA24385_2	634	625	9	7	0.0141956	0.011076	0.988924	0.985804	0.987362
	NA12878(10%)_2_vs_NA24385_1	625	620	5	12	0.008	0.0189874	0.981013	0.992	0.986476
	NA12878(10%)_2_vs_NA24385_2	632	624	8	8	0.0126582	0.0126582	0.987342	0.987342	0.987342
	NA12878(20%)_1_vs_NA24385_1	627	618	9	14	0.0143541	0.0221519	0.977848	0.985646	0.981732
	NA12878(20%)_1_vs_NA24385_2	630	623	7	9	0.0111111	0.0142405	0.98576	0.988889	0.987322
	NA12878(20%)_2_vs_NA24385_1	626	620	6	12	0.00958466	0.0189874	0.981013	0.990415	0.985692
	NA12878(20%)_2_vs_NA24385_2	626	616	10	16	0.0159744	0.0253165	0.974684	0.984026	0.979332
	NA12878(50%)_1_vs_NA24385_1	551	537	14	95	0.0254083	0.150316	0.849684	0.974592	0.907861
	NA12878(50%)_1_vs_NA24385_2	565	550	15	82	0.0265487	0.129747	0.870253	0.973451	0.918964
	NA12878(50%)_2_vs_NA24385_1	562	547	15	85	0.0266904	0.134494	0.865506	0.97331	0.916248
	NA12878(50%)_2_vs_NA24385_2	580	566	14	66	0.0241379	0.10443	0.89557	0.975862	0.933993

## Sheet: S4 Deep Sequencing INDELs
Table S4. The performance comparisons of INDEL calling in deep sequencing datasets. SomaticCombiner used the majority voting approach with three callers (LoFreq, MuTect2 and VarDict) and INDELs called by two or more callers were selected for evaluations. All the values in the columns C-K were calculated for variants in the intersection regions of the GIAB NA12878 high confidence regions and the s…
Caller	Dataset	INDEL Count	Concordance Count	Extra Count	Missing Count	FDR	FNR	Recall	Precision	F1
LoFreq	NA12878(1%)_1_vs_NA24385_1	90	26	64	50	0.711111	0.657895	0.342105	0.288889	0.313253
	NA12878(1%)_1_vs_NA24385_2	97	28	69	48	0.71134	0.631579	0.368421	0.28866	0.323699
	NA12878(1%)_2_vs_NA24385_1	93	21	72	55	0.774193	0.723684	0.276316	0.225806	0.248521
	NA12878(1%)_2_vs_NA24385_2	88	21	67	55	0.761364	0.723684	0.276316	0.238636	0.256098
	NA12878(2%)_1_vs_NA24385_1	112	36	76	40	0.678571	0.526316	0.473684	0.321429	0.382979
	NA12878(2%)_1_vs_NA24385_2	101	37	64	39	0.633663	0.513158	0.486842	0.366337	0.418079
	NA12878(2%)_2_vs_NA24385_1	110	39	71	37	0.645455	0.486842	0.513158	0.354545	0.419355
	NA12878(2%)_2_vs_NA24385_2	102	39	63	37	0.617647	0.486842	0.513158	0.382353	0.438202
	NA12878(5%)_1_vs_NA24385_1	99	39	60	37	0.606061	0.486842	0.513158	0.393939	0.445714
	NA12878(5%)_1_vs_NA24385_2	108	42	66	34	0.611111	0.447368	0.552632	0.388889	0.456522
	NA12878(5%)_2_vs_NA24385_1	135	42	93	34	0.688889	0.447368	0.552632	0.311111	0.398104
	NA12878(5%)_2_vs_NA24385_2	128	44	84	32	0.65625	0.421053	0.578947	0.34375	0.431373
	NA12878(10%)_1_vs_NA24385_1	106	43	63	33	0.59434	0.434211	0.565789	0.40566	0.472527
	NA12878(10%)_1_vs_NA24385_2	117	45	72	31	0.615385	0.407895	0.592105	0.384615	0.466321
	NA12878(10%)_2_vs_NA24385_1	130	44	86	32	0.661539	0.421053	0.578947	0.338462	0.427184
	NA12878(10%)_2_vs_NA24385_2	116	46	70	30	0.603448	0.394737	0.605263	0.396552	0.479167
	NA12878(20%)_1_vs_NA24385_1	130	46	84	30	0.646154	0.394737	0.605263	0.353846	0.446602
	NA12878(20%)_1_vs_NA24385_2	128	48	80	28	0.625	0.368421	0.631579	0.375	0.470588
	NA12878(20%)_2_vs_NA24385_1	128	46	82	30	0.640625	0.394737	0.605263	0.359375	0.45098
	NA12878(20%)_2_vs_NA24385_2	135	48	87	28	0.644444	0.368421	0.631579	0.355556	0.454976
	NA12878(50%)_1_vs_NA24385_1	128	46	82	30	0.640625	0.394737	0.605263	0.359375	0.45098
	NA12878(50%)_1_vs_NA24385_2	130	48	82	28	0.630769	0.368421	0.631579	0.369231	0.466019
	NA12878(50%)_2_vs_NA24385_1	145	47	98	29	0.675862	0.381579	0.618421	0.324138	0.425339
	NA12878(50%)_2_vs_NA24385_2	138	49	89	27	0.644928	0.355263	0.644737	0.355072	0.457944
MuTect2	NA12878(1%)_1_vs_NA24385_1	49	11	38	65	0.77551	0.855263	0.144737	0.22449	0.176
	NA12878(1%)_1_vs_NA24385_2	48	11	37	65	0.770833	0.855263	0.144737	0.229167	0.177419
	NA12878(1%)_2_vs_NA24385_1	46	9	37	67	0.804348	0.881579	0.118421	0.195652	0.147541
	NA12878(1%)_2_vs_NA24385_2	51	7	44	69	0.862745	0.907895	0.0921053	0.137255	0.110236
	NA12878(2%)_1_vs_NA24385_1	73	18	55	58	0.753425	0.763158	0.236842	0.246575	0.241611
	NA12878(2%)_1_vs_NA24385_2	61	17	44	59	0.721311	0.776316	0.223684	0.278689	0.248175
	NA12878(2%)_2_vs_NA24385_1	60	20	40	56	0.666667	0.736842	0.263158	0.333333	0.294118
	NA12878(2%)_2_vs_NA24385_2	67	19	48	57	0.716418	0.75	0.25	0.283582	0.265734
	NA12878(5%)_1_vs_NA24385_1	70	21	49	55	0.7	0.723684	0.276316	0.3	0.287671
	NA12878(5%)_1_vs_NA24385_2	79	24	55	52	0.696202	0.684211	0.315789	0.303797	0.309677
	NA12878(5%)_2_vs_NA24385_1	66	20	46	56	0.69697	0.736842	0.263158	0.30303	0.28169
	NA12878(5%)_2_vs_NA24385_2	60	21	39	55	0.65	0.723684	0.276316	0.35	0.308824
	NA12878(10%)_1_vs_NA24385_1	64	21	43	55	0.671875	0.723684	0.276316	0.328125	0.3
	NA12878(10%)_1_vs_NA24385_2	67	22	45	54	0.671642	0.710526	0.289474	0.328358	0.307692
	NA12878(10%)_2_vs_NA24385_1	68	21	47	55	0.691176	0.723684	0.276316	0.308824	0.291667
	NA12878(10%)_2_vs_NA24385_2	63	22	41	54	0.650794	0.710526	0.289474	0.349206	0.316547
	NA12878(20%)_1_vs_NA24385_1	69	26	43	50	0.623188	0.657895	0.342105	0.376812	0.358621
	NA12878(20%)_1_vs_NA24385_2	57	24	33	52	0.578947	0.684211	0.315789	0.421053	0.360902
	NA12878(20%)_2_vs_NA24385_1	61	19	42	57	0.688525	0.75	0.25	0.311475	0.277372
	NA12878(20%)_2_vs_NA24385_2	69	26	43	50	0.623188	0.657895	0.342105	0.376812	0.358621
	NA12878(50%)_1_vs_NA24385_1	65	22	43	54	0.661539	0.710526	0.289474	0.338462	0.312057
	NA12878(50%)_1_vs_NA24385_2	62	21	41	55	0.66129	0.723684	0.276316	0.33871	0.304348
	NA12878(50%)_2_vs_NA24385_1	68	22	46	54	0.676471	0.710526	0.289474	0.323529	0.305556
	NA12878(50%)_2_vs_NA24385_2	53	23	30	53	0.566038	0.697368	0.302632	0.433962	0.356589
VarDict	NA12878(1%)_1_vs_NA24385_1	90	1	89	75	0.988889	0.986842	0.0131579	0.0111111	0.0120482
	NA12878(1%)_1_vs_NA24385_2	93	1	92	75	0.989247	0.986842	0.0131579	0.0107527	0.0118343
	NA12878(1%)_2_vs_NA24385_1	80	0	80	76	1	1	0	0	0
	NA12878(1%)_2_vs_NA24385_2	73	0	73	76	1	1	0	0	0
	NA12878(2%)_1_vs_NA24385_1	129	13	116	63	0.899225	0.828947	0.171053	0.100775	0.126829
	NA12878(2%)_1_vs_NA24385_2	123	12	111	64	0.902439	0.842105	0.157895	0.097561	0.120603
	NA12878(2%)_2_vs_NA24385_1	102	11	91	65	0.892157	0.855263	0.144737	0.107843	0.123596
	NA12878(2%)_2_vs_NA24385_2	87	9	78	67	0.896552	0.881579	0.118421	0.103448	0.110429
	NA12878(5%)_1_vs_NA24385_1	159	47	112	29	0.704403	0.381579	0.618421	0.295598	0.4
	NA12878(5%)_1_vs_NA24385_2	158	45	113	31	0.71519	0.407895	0.592105	0.28481	0.384615
	NA12878(5%)_2_vs_NA24385_1	142	48	94	28	0.661972	0.368421	0.631579	0.338028	0.440367
	NA12878(5%)_2_vs_NA24385_2	130	48	82	28	0.630769	0.368421	0.631579	0.369231	0.466019
	NA12878(10%)_1_vs_NA24385_1	160	52	108	24	0.675	0.315789	0.684211	0.325	0.440678
	NA12878(10%)_1_vs_NA24385_2	141	49	92	27	0.652482	0.355263	0.644737	0.347518	0.451613
	NA12878(10%)_2_vs_NA24385_1	143	51	92	25	0.643357	0.328947	0.671053	0.356643	0.465753
	NA12878(10%)_2_vs_NA24385_2	144	50	94	26	0.652778	0.342105	0.657895	0.347222	0.454545
	NA12878(20%)_1_vs_NA24385_1	145	54	91	22	0.627586	0.289474	0.710526	0.372414	0.488688
	NA12878(20%)_1_vs_NA24385_2	147	52	95	24	0.646259	0.315789	0.684211	0.353741	0.466368
	NA12878(20%)_2_vs_NA24385_1	144	54	90	22	0.625	0.289474	0.710526	0.375	0.490909
	NA12878(20%)_2_vs_NA24385_2	138	52	86	24	0.623188	0.315789	0.684211	0.376812	0.485981
	NA12878(50%)_1_vs_NA24385_1	168	54	114	22	0.678571	0.289474	0.710526	0.321429	0.442623
	NA12878(50%)_1_vs_NA24385_2	151	52	99	24	0.655629	0.315789	0.684211	0.344371	0.45815
	NA12878(50%)_2_vs_NA24385_1	129	54	75	22	0.581395	0.289474	0.710526	0.418605	0.526829
	NA12878(50%)_2_vs_NA24385_2	124	52	72	24	0.580645	0.315789	0.684211	0.419355	0.52
VarScan	NA12878(50%)_1_vs_NA24385_1	19	18	1	58	0.0526316	0.763158	0.236842	0.947368	0.378947
	NA12878(50%)_1_vs_NA24385_2	20	20	0	56	0	0.736842	0.263158	1	0.416667
	NA12878(50%)_2_vs_NA24385_1	14	14	0	62	0	0.815789	0.184211	1	0.311111
	NA12878(50%)_2_vs_NA24385_2	14	14	0	62	0	0.815789	0.184211	1	0.311111
SomaticCombiner	NA12878(1%)_1_vs_NA24385_1	13	11	2	65	0.153846	0.855263	0.144737	0.846154	0.247191
	NA12878(1%)_1_vs_NA24385_2	9	9	0	67	0	0.881579	0.118421	1	0.211765
	NA12878(1%)_2_vs_NA24385_1	9	8	1	68	0.111111	0.894737	0.105263	0.888889	0.188235
	NA12878(1%)_2_vs_NA24385_2	6	6	0	70	0	0.921053	0.0789474	1	0.146341
	NA12878(2%)_1_vs_NA24385_1	27	24	3	52	0.111111	0.684211	0.315789	0.888889	0.466019
	NA12878(2%)_1_vs_NA24385_2	23	21	2	55	0.0869565	0.723684	0.276316	0.913044	0.424242
	NA12878(2%)_2_vs_NA24385_1	26	24	2	52	0.0769231	0.684211	0.315789	0.923077	0.470588
	NA12878(2%)_2_vs_NA24385_2	23	23	0	53	0	0.697368	0.302632	1	0.464646
	NA12878(5%)_1_vs_NA24385_1	45	41	4	35	0.0888889	0.460526	0.539474	0.911111	0.677686
	NA12878(5%)_1_vs_NA24385_2	42	41	1	35	0.0238095	0.460526	0.539474	0.97619	0.694915
	NA12878(5%)_2_vs_NA24385_1	45	43	2	33	0.0444444	0.434211	0.565789	0.955556	0.710744
	NA12878(5%)_2_vs_NA24385_2	45	45	0	31	0	0.407895	0.592105	1	0.743802
	NA12878(10%)_1_vs_NA24385_1	47	44	3	32	0.0638298	0.421053	0.578947	0.93617	0.715447
	NA12878(10%)_1_vs_NA24385_2	45	43	2	33	0.0444444	0.434211	0.565789	0.955556	0.710744
	NA12878(10%)_2_vs_NA24385_1	47	45	2	31	0.0425532	0.407895	0.592105	0.957447	0.731707
	NA12878(10%)_2_vs_NA24385_2	47	45	2	31	0.0425532	0.407895	0.592105	0.957447	0.731707
	NA12878(20%)_1_vs_NA24385_1	49	47	2	29	0.0408163	0.381579	0.618421	0.959184	0.752
	NA12878(20%)_1_vs_NA24385_2	48	47	1	29	0.0208333	0.381579	0.618421	0.979167	0.758065
	NA12878(20%)_2_vs_NA24385_1	48	47	1	29	0.0208333	0.381579	0.618421	0.979167	0.758065
	NA12878(20%)_2_vs_NA24385_2	49	48	1	28	0.0204082	0.368421	0.631579	0.979592	0.768
	NA12878(50%)_1_vs_NA24385_1	49	46	3	30	0.0612245	0.394737	0.605263	0.938776	0.736
	NA12878(50%)_1_vs_NA24385_2	50	47	3	29	0.06	0.381579	0.618421	0.94	0.746032
	NA12878(50%)_2_vs_NA24385_1	49	47	2	29	0.0408163	0.381579	0.618421	0.959184	0.752
	NA12878(50%)_2_vs_NA24385_2	49	47	2	29	0.0408163	0.381579	0.618421	0.959184	0.752
NeuSomatic	NA12878(1%)_1_vs_NA24385_1	5	1	4	75	0.8	0.986842	0.0131579	0.2	0.0246914
	NA12878(1%)_1_vs_NA24385_2	6	1	5	75	0.833333	0.986842	0.0131579	0.166667	0.0243902
	NA12878(1%)_2_vs_NA24385_1	3	1	2	75	0.666667	0.986842	0.0131579	0.333333	0.0253165
	NA12878(1%)_2_vs_NA24385_2	5	1	4	75	0.8	0.986842	0.0131579	0.2	0.0246914
	NA12878(2%)_1_vs_NA24385_1	12	4	8	72	0.666667	0.947368	0.0526316	0.333333	0.0909091
	NA12878(2%)_1_vs_NA24385_2	17	5	12	71	0.705882	0.934211	0.0657895	0.294118	0.107527
	NA12878(2%)_2_vs_NA24385_1	11	5	6	71	0.545455	0.934211	0.0657895	0.454545	0.114943
	NA12878(2%)_2_vs_NA24385_2	9	5	4	71	0.444444	0.934211	0.0657895	0.555556	0.117647
	NA12878(5%)_1_vs_NA24385_1	29	17	12	59	0.413793	0.776316	0.223684	0.586207	0.32381
	NA12878(5%)_1_vs_NA24385_2	31	17	14	59	0.451613	0.776316	0.223684	0.548387	0.317757
	NA12878(5%)_2_vs_NA24385_1	18	13	5	63	0.277778	0.828947	0.171053	0.722222	0.276596
	NA12878(5%)_2_vs_NA24385_2	19	12	7	64	0.368421	0.842105	0.157895	0.631579	0.252632
	NA12878(10%)_1_vs_NA24385_1	18	12	6	64	0.333333	0.842105	0.157895	0.666667	0.255319
	NA12878(10%)_1_vs_NA24385_2	18	10	8	66	0.444444	0.868421	0.131579	0.555556	0.212766
	NA12878(10%)_2_vs_NA24385_1	24	12	12	64	0.5	0.842105	0.157895	0.5	0.24
	NA12878(10%)_2_vs_NA24385_2	20	11	9	65	0.45	0.855263	0.144737	0.55	0.229167
	NA12878(20%)_1_vs_NA24385_1	18	13	5	63	0.277778	0.828947	0.171053	0.722222	0.276596
	NA12878(20%)_1_vs_NA24385_2	20	15	5	61	0.25	0.802632	0.197368	0.75	0.3125
	NA12878(20%)_2_vs_NA24385_1	16	11	5	65	0.3125	0.855263	0.144737	0.6875	0.23913
	NA12878(20%)_2_vs_NA24385_2	23	16	7	60	0.304348	0.789474	0.210526	0.695652	0.323232
	NA12878(50%)_1_vs_NA24385_1	22	16	6	60	0.272727	0.789474	0.210526	0.727273	0.326531
	NA12878(50%)_1_vs_NA24385_2	21	17	4	59	0.190476	0.776316	0.223684	0.809524	0.350515
	NA12878(50%)_2_vs_NA24385_1	15	12	3	64	0.2	0.842105	0.157895	0.8	0.263736
	NA12878(50%)_2_vs_NA24385_2	20	14	6	62	0.3	0.815789	0.184211	0.7	0.291667

## Sheet: S5 Downsampled SNVs
Table S5. The performance comparisons for SNV calling in the downsampled deep targeted sequencing datasets. The downsampled coverage depths are listed in parentheses of the "Sample" column. SomaticCombiner used four callers (LoFreq, MuTect2, Strelka and VarDict) with the VAF adaptive consensus approach. All the values listed in the columns C-K were calculated for variants in the intersection regi…
Caller	Sample	SNV Count	Concordance Count	Extra Count	Missing Count	FDR	FNR	Recall	Precision	F1
LoFreq	NA12878(1%)_1(100x)_vs_NA24385_1(50x)	1	0	1	632	1	1	0	0	0
	NA12878(1%)_1(100x)_vs_NA24385_1(100x)	1	0	1	632	1	1	0	0	0
	NA12878(2%)_1(100x)_vs_NA24385_1(50x)	1	0	1	632	1	1	0	0	0
	NA12878(2%)_1(100x)_vs_NA24385_1(100x)	1	0	1	632	1	1	0	0	0
	NA12878(5%)_1(100x)_vs_NA24385_1(50x)	12	12	0	620	0	0.981	0.019	1	0.037
	NA12878(5%)_1(100x)_vs_NA24385_1(100x)	12	12	0	620	0	0.981	0.019	1	0.037
	NA12878(5%)_1(200x)_vs_NA24385_1(50x)	14	14	0	618	0	0.978	0.022	1	0.043
	NA12878(5%)_1(200x)_vs_NA24385_1(100x)	14	14	0	618	0	0.978	0.022	1	0.043
	NA12878(5%)_1(500x)_vs_NA24385_1(50x)	23	23	0	609	0	0.964	0.036	1	0.07
	NA12878(5%)_1(500x)_vs_NA24385_1(100x)	23	23	0	609	0	0.964	0.036	1	0.07
	NA12878(5%)_1(1000x)_vs_NA24385_1(50x)	40	40	0	592	0	0.937	0.063	1	0.119
	NA12878(5%)_1(1000x)_vs_NA24385_1(100x)	39	39	0	593	0	0.938	0.062	1	0.116
	NA12878(10%)_1(100x)_vs_NA24385_1(50x)	56	55	1	577	0.018	0.913	0.087	0.982	0.16
	NA12878(10%)_1(100x)_vs_NA24385_1(100x)	55	54	1	578	0.018	0.915	0.085	0.982	0.157
	NA12878(10%)_1(200x)_vs_NA24385_1(50x)	103	103	0	529	0	0.837	0.163	1	0.28
	NA12878(10%)_1(200x)_vs_NA24385_1(100x)	103	103	0	529	0	0.837	0.163	1	0.28
	NA12878(10%)_1(500x)_vs_NA24385_1(50x)	171	170	1	462	0.006	0.731	0.269	0.994	0.423
	NA12878(10%)_1(500x)_vs_NA24385_1(100x)	173	171	2	461	0.012	0.729	0.271	0.988	0.425
	NA12878(10%)_1(1000x)_vs_NA24385_1(50x)	249	248	1	384	0.004	0.608	0.392	0.996	0.563
	NA12878(10%)_1(1000x)_vs_NA24385_1(100x)	249	247	2	385	0.008	0.609	0.391	0.992	0.561
	NA12878(20%)_1(100x)_vs_NA24385_1(50x)	262	261	1	371	0.004	0.587	0.413	0.996	0.584
	NA12878(20%)_1(100x)_vs_NA24385_1(100x)	261	260	1	372	0.004	0.589	0.411	0.996	0.582
	NA12878(20%)_1(200x)_vs_NA24385_1(50x)	385	384	1	248	0.003	0.392	0.608	0.997	0.755
	NA12878(20%)_1(200x)_vs_NA24385_1(100x)	382	381	1	251	0.003	0.397	0.603	0.997	0.751
	NA12878(20%)_1(500x)_vs_NA24385_1(50x)	517	516	1	116	0.002	0.184	0.816	0.998	0.898
	NA12878(20%)_1(500x)_vs_NA24385_1(100x)	513	512	1	120	0.002	0.19	0.81	0.998	0.894
	NA12878(20%)_1(1000x)_vs_NA24385_1(50x)	563	562	1	70	0.002	0.111	0.889	0.998	0.941
	NA12878(20%)_1(1000x)_vs_NA24385_1(100x)	561	560	1	72	0.002	0.114	0.886	0.998	0.939
	NA12878(50%)_1(100x)_vs_NA24385_1(50x)	594	593	1	39	0.002	0.062	0.938	0.998	0.967
	NA12878(50%)_1(100x)_vs_NA24385_1(100x)	594	593	1	39	0.002	0.062	0.938	0.998	0.967
	NA12878(50%)_1(200x)_vs_NA24385_1(50x)	613	612	1	20	0.002	0.032	0.968	0.998	0.983
	NA12878(50%)_1(200x)_vs_NA24385_1(100x)	612	611	1	21	0.002	0.033	0.967	0.998	0.982
	NA12878(50%)_1(500x)_vs_NA24385_1(50x)	619	618	1	14	0.002	0.022	0.978	0.998	0.988
	NA12878(50%)_1(500x)_vs_NA24385_1(100x)	620	619	1	13	0.002	0.021	0.979	0.998	0.989
	NA12878(50%)_1(1000x)_vs_NA24385_1(50x)	623	620	3	12	0.005	0.019	0.981	0.995	0.988
	NA12878(50%)_1(1000x)_vs_NA24385_1(100x)	624	621	3	11	0.005	0.017	0.983	0.995	0.989
MuSE	NA12878(5%)_1(100x)_vs_NA24385_1(50x)	5	5	0	627	0	0.992	0.008	1	0.016
	NA12878(5%)_1(100x)_vs_NA24385_1(100x)	5	5	0	627	0	0.992	0.008	1	0.016
	NA12878(5%)_1(200x)_vs_NA24385_1(50x)	6	6	0	626	0	0.991	0.009	1	0.019
	NA12878(5%)_1(200x)_vs_NA24385_1(100x)	6	6	0	626	0	0.991	0.009	1	0.019
	NA12878(5%)_1(500x)_vs_NA24385_1(50x)	15	15	0	617	0	0.976	0.024	1	0.046
	NA12878(5%)_1(500x)_vs_NA24385_1(100x)	15	15	0	617	0	0.976	0.024	1	0.046
	NA12878(5%)_1(1000x)_vs_NA24385_1(50x)	48	48	0	584	0	0.924	0.076	1	0.141
	NA12878(5%)_1(1000x)_vs_NA24385_1(100x)	47	47	0	585	0	0.926	0.074	1	0.138
	NA12878(10%)_1(100x)_vs_NA24385_1(50x)	39	39	0	593	0	0.938	0.062	1	0.116
	NA12878(10%)_1(100x)_vs_NA24385_1(100x)	38	38	0	594	0	0.94	0.06	1	0.113
	NA12878(10%)_1(200x)_vs_NA24385_1(50x)	82	82	0	550	0	0.87	0.13	1	0.23
	NA12878(10%)_1(200x)_vs_NA24385_1(100x)	80	80	0	552	0	0.873	0.127	1	0.225
	NA12878(10%)_1(500x)_vs_NA24385_1(50x)	173	173	0	459	0	0.726	0.274	1	0.43
	NA12878(10%)_1(500x)_vs_NA24385_1(100x)	171	171	0	461	0	0.729	0.271	1	0.426
	NA12878(10%)_1(1000x)_vs_NA24385_1(50x)	313	313	0	319	0	0.505	0.495	1	0.662
	NA12878(10%)_1(1000x)_vs_NA24385_1(100x)	313	313	0	319	0	0.505	0.495	1	0.662
	NA12878(20%)_1(100x)_vs_NA24385_1(50x)	258	258	0	374	0	0.592	0.408	1	0.58
	NA12878(20%)_1(100x)_vs_NA24385_1(100x)	257	257	0	375	0	0.593	0.407	1	0.578
	NA12878(20%)_1(200x)_vs_NA24385_1(50x)	449	449	0	183	0	0.29	0.71	1	0.831
	NA12878(20%)_1(200x)_vs_NA24385_1(100x)	448	448	0	184	0	0.291	0.709	1	0.83
	NA12878(20%)_1(500x)_vs_NA24385_1(50x)	587	587	0	45	0	0.071	0.929	1	0.963
	NA12878(20%)_1(500x)_vs_NA24385_1(100x)	586	586	0	46	0	0.073	0.927	1	0.962
	NA12878(20%)_1(1000x)_vs_NA24385_1(50x)	609	609	0	23	0	0.036	0.964	1	0.981
	NA12878(20%)_1(1000x)_vs_NA24385_1(100x)	608	608	0	24	0	0.038	0.962	1	0.981
	NA12878(50%)_1(100x)_vs_NA24385_1(50x)	611	610	1	22	0.002	0.035	0.965	0.998	0.981
	NA12878(50%)_1(100x)_vs_NA24385_1(100x)	614	613	1	19	0.002	0.03	0.97	0.998	0.984
	NA12878(50%)_1(200x)_vs_NA24385_1(50x)	619	617	2	15	0.003	0.024	0.976	0.997	0.986
	NA12878(50%)_1(200x)_vs_NA24385_1(100x)	620	618	2	14	0.003	0.022	0.978	0.997	0.987
	NA12878(50%)_1(500x)_vs_NA24385_1(50x)	615	613	2	19	0.003	0.03	0.97	0.997	0.983
	NA12878(50%)_1(500x)_vs_NA24385_1(100x)	617	615	2	17	0.003	0.027	0.973	0.997	0.985
	NA12878(50%)_1(1000x)_vs_NA24385_1(50x)	613	612	1	20	0.002	0.032	0.968	0.998	0.983
	NA12878(50%)_1(1000x)_vs_NA24385_1(100x)	615	614	1	18	0.002	0.028	0.972	0.998	0.985
MuTect	NA12878(1%)_1(100x)_vs_NA24385_1(50x)	1	0	1	632	1	1	0	0	0
	NA12878(1%)_1(200x)_vs_NA24385_1(50x)	1	0	1	632	1	1	0	0	0
	NA12878(1%)_1(500x)_vs_NA24385_1(50x)	2	0	2	632	1	1	0	0	0
	NA12878(1%)_1(1000x)_vs_NA24385_1(50x)	2	0	2	632	1	1	0	0	0
	NA12878(1%)_1(1000x)_vs_NA24385_1(100x)	1	0	1	632	1	1	0	0	0
	NA12878(2%)_1(100x)_vs_NA24385_1(50x)	5	2	3	630	0.6	0.997	0.003	0.4	0.006
	NA12878(2%)_1(100x)_vs_NA24385_1(100x)	4	2	2	630	0.5	0.997	0.003	0.5	0.006
	NA12878(2%)_1(200x)_vs_NA24385_1(50x)	2	2	0	630	0	0.997	0.003	1	0.006
	NA12878(2%)_1(200x)_vs_NA24385_1(100x)	2	2	0	630	0	0.997	0.003	1	0.006
	NA12878(2%)_1(500x)_vs_NA24385_1(50x)	5	3	2	629	0.4	0.995	0.005	0.6	0.009
	NA12878(2%)_1(500x)_vs_NA24385_1(100x)	5	3	2	629	0.4	0.995	0.005	0.6	0.009
	NA12878(2%)_1(1000x)_vs_NA24385_1(50x)	2	1	1	631	0.5	0.998	0.002	0.5	0.003
	NA12878(2%)_1(1000x)_vs_NA24385_1(100x)	2	1	1	631	0.5	0.998	0.002	0.5	0.003
	NA12878(5%)_1(100x)_vs_NA24385_1(50x)	60	56	4	576	0.067	0.911	0.089	0.933	0.162
	NA12878(5%)_1(100x)_vs_NA24385_1(100x)	56	56	0	576	0	0.911	0.089	1	0.163
	NA12878(5%)_1(200x)_vs_NA24385_1(50x)	93	90	3	542	0.032	0.858	0.142	0.968	0.248
	NA12878(5%)_1(200x)_vs_NA24385_1(100x)	90	90	0	542	0	0.858	0.142	1	0.249
	NA12878(5%)_1(500x)_vs_NA24385_1(50x)	139	135	4	497	0.029	0.786	0.214	0.971	0.35
	NA12878(5%)_1(500x)_vs_NA24385_1(100x)	136	135	1	497	0.007	0.786	0.214	0.993	0.352
	NA12878(5%)_1(1000x)_vs_NA24385_1(50x)	162	158	4	474	0.025	0.75	0.25	0.975	0.398
	NA12878(5%)_1(1000x)_vs_NA24385_1(100x)	159	157	2	475	0.013	0.752	0.248	0.987	0.397
	NA12878(10%)_1(100x)_vs_NA24385_1(50x)	215	213	2	419	0.009	0.663	0.337	0.991	0.503
	NA12878(10%)_1(100x)_vs_NA24385_1(100x)	214	213	1	419	0.005	0.663	0.337	0.995	0.504
	NA12878(10%)_1(200x)_vs_NA24385_1(50x)	351	348	3	284	0.009	0.449	0.551	0.991	0.708
	NA12878(10%)_1(200x)_vs_NA24385_1(100x)	350	348	2	284	0.006	0.449	0.551	0.994	0.709
	NA12878(10%)_1(500x)_vs_NA24385_1(50x)	497	494	3	138	0.006	0.218	0.782	0.994	0.875
	NA12878(10%)_1(500x)_vs_NA24385_1(100x)	495	494	1	138	0.002	0.218	0.782	0.998	0.877
	NA12878(10%)_1(1000x)_vs_NA24385_1(50x)	573	571	2	61	0.003	0.097	0.903	0.997	0.948
	NA12878(10%)_1(1000x)_vs_NA24385_1(100x)	573	572	1	60	0.002	0.095	0.905	0.998	0.949
	NA12878(20%)_1(100x)_vs_NA24385_1(50x)	491	488	3	144	0.006	0.228	0.772	0.994	0.869
	NA12878(20%)_1(100x)_vs_NA24385_1(100x)	488	487	1	145	0.002	0.229	0.771	0.998	0.87
	NA12878(20%)_1(200x)_vs_NA24385_1(50x)	588	585	3	47	0.005	0.074	0.926	0.995	0.959
	NA12878(20%)_1(200x)_vs_NA24385_1(100x)	585	585	0	47	0	0.074	0.926	1	0.961
	NA12878(20%)_1(500x)_vs_NA24385_1(50x)	616	614	2	18	0.003	0.028	0.972	0.997	0.984
	NA12878(20%)_1(500x)_vs_NA24385_1(100x)	614	614	0	18	0	0.028	0.972	1	0.986
	NA12878(20%)_1(1000x)_vs_NA24385_1(50x)	618	615	3	17	0.005	0.027	0.973	0.995	0.984
	NA12878(20%)_1(1000x)_vs_NA24385_1(100x)	616	615	1	17	0.002	0.027	0.973	0.998	0.986
	NA12878(50%)_1(100x)_vs_NA24385_1(50x)	620	616	4	16	0.006	0.025	0.975	0.994	0.984
	NA12878(50%)_1(100x)_vs_NA24385_1(100x)	621	617	4	15	0.006	0.024	0.976	0.994	0.985
	NA12878(50%)_1(200x)_vs_NA24385_1(50x)	625	619	6	13	0.01	0.021	0.979	0.99	0.985
	NA12878(50%)_1(200x)_vs_NA24385_1(100x)	625	620	5	12	0.008	0.019	0.981	0.992	0.986
	NA12878(50%)_1(500x)_vs_NA24385_1(50x)	622	614	8	18	0.013	0.028	0.972	0.987	0.979
	NA12878(50%)_1(500x)_vs_NA24385_1(100x)	619	615	4	17	0.006	0.027	0.973	0.994	0.983
	NA12878(50%)_1(1000x)_vs_NA24385_1(50x)	619	613	6	19	0.01	0.03	0.97	0.99	0.98
	NA12878(50%)_1(1000x)_vs_NA24385_1(100x)	617	614	3	18	0.005	0.028	0.972	0.995	0.983
MuTect2	NA12878(1%)_1(100x)_vs_NA24385_1(50x)	1	1	0	631	0	0.998	0.002	1	0.003
	NA12878(1%)_1(100x)_vs_NA24385_1(100x)	1	1	0	631	0	0.998	0.002	1	0.003
	NA12878(1%)_1(200x)_vs_NA24385_1(50x)	15	7	8	625	0.533	0.989	0.011	0.467	0.022
	NA12878(1%)_1(200x)_vs_NA24385_1(100x)	12	7	5	625	0.417	0.989	0.011	0.583	0.022
	NA12878(1%)_1(500x)_vs_NA24385_1(50x)	69	34	35	598	0.507	0.946	0.054	0.493	0.097
	NA12878(1%)_1(500x)_vs_NA24385_1(100x)	60	36	24	596	0.4	0.943	0.057	0.6	0.104
	NA12878(1%)_1(1000x)_vs_NA24385_1(50x)	168	117	51	515	0.304	0.815	0.185	0.696	0.293
	NA12878(1%)_1(1000x)_vs_NA24385_1(100x)	161	109	52	523	0.323	0.828	0.172	0.677	0.275
	NA12878(2%)_1(100x)_vs_NA24385_1(50x)	13	12	1	620	0.077	0.981	0.019	0.923	0.037
	NA12878(2%)_1(100x)_vs_NA24385_1(100x)	13	12	1	620	0.077	0.981	0.019	0.923	0.037
	NA12878(2%)_1(200x)_vs_NA24385_1(50x)	51	39	12	593	0.235	0.938	0.062	0.765	0.114
	NA12878(2%)_1(200x)_vs_NA24385_1(100x)	47	38	9	594	0.191	0.94	0.06	0.809	0.112
	NA12878(2%)_1(500x)_vs_NA24385_1(50x)	185	156	29	476	0.157	0.753	0.247	0.843	0.382
	NA12878(2%)_1(500x)_vs_NA24385_1(100x)	173	151	22	481	0.127	0.761	0.239	0.873	0.375
	NA12878(2%)_1(1000x)_vs_NA24385_1(50x)	361	299	62	333	0.172	0.527	0.473	0.828	0.602
	NA12878(2%)_1(1000x)_vs_NA24385_1(100x)	328	290	38	342	0.116	0.541	0.459	0.884	0.604
	NA12878(5%)_1(100x)_vs_NA24385_1(50x)	103	94	9	538	0.087	0.851	0.149	0.913	0.256
	NA12878(5%)_1(100x)_vs_NA24385_1(100x)	96	94	2	538	0.021	0.851	0.149	0.979	0.258
	NA12878(5%)_1(200x)_vs_NA24385_1(50x)	225	214	11	418	0.049	0.661	0.339	0.951	0.499
	NA12878(5%)_1(200x)_vs_NA24385_1(100x)	223	214	9	418	0.04	0.661	0.339	0.96	0.501
	NA12878(5%)_1(500x)_vs_NA24385_1(50x)	426	391	35	241	0.082	0.381	0.619	0.918	0.739
	NA12878(5%)_1(500x)_vs_NA24385_1(100x)	413	398	15	234	0.036	0.37	0.63	0.964	0.762
	NA12878(5%)_1(1000x)_vs_NA24385_1(50x)	470	423	47	209	0.1	0.331	0.669	0.9	0.768
	NA12878(5%)_1(1000x)_vs_NA24385_1(100x)	448	412	36	220	0.08	0.348	0.652	0.92	0.763
	NA12878(10%)_1(100x)_vs_NA24385_1(50x)	257	256	1	376	0.004	0.595	0.405	0.996	0.576
	NA12878(10%)_1(100x)_vs_NA24385_1(100x)	254	253	1	379	0.004	0.6	0.4	0.996	0.571
	NA12878(10%)_1(200x)_vs_NA24385_1(50x)	401	385	16	247	0.04	0.391	0.609	0.96	0.745
	NA12878(10%)_1(200x)_vs_NA24385_1(100x)	398	385	13	247	0.033	0.391	0.609	0.967	0.748
	NA12878(10%)_1(500x)_vs_NA24385_1(50x)	483	457	26	175	0.054	0.277	0.723	0.946	0.82
	NA12878(10%)_1(500x)_vs_NA24385_1(100x)	476	457	19	175	0.04	0.277	0.723	0.96	0.825
	NA12878(10%)_1(1000x)_vs_NA24385_1(50x)	492	442	50	190	0.102	0.301	0.699	0.898	0.786
	NA12878(10%)_1(1000x)_vs_NA24385_1(100x)	494	450	44	182	0.089	0.288	0.712	0.911	0.799
	NA12878(20%)_1(100x)_vs_NA24385_1(50x)	447	444	3	188	0.007	0.297	0.703	0.993	0.823
	NA12878(20%)_1(100x)_vs_NA24385_1(100x)	441	439	2	193	0.005	0.305	0.695	0.995	0.818
	NA12878(20%)_1(200x)_vs_NA24385_1(50x)	491	482	9	150	0.018	0.237	0.763	0.982	0.858
	NA12878(20%)_1(200x)_vs_NA24385_1(100x)	485	480	5	152	0.01	0.241	0.759	0.99	0.859
	NA12878(20%)_1(500x)_vs_NA24385_1(50x)	484	460	24	172	0.05	0.272	0.728	0.95	0.824
	NA12878(20%)_1(500x)_vs_NA24385_1(100x)	483	465	18	167	0.037	0.264	0.736	0.963	0.834
	NA12878(20%)_1(1000x)_vs_NA24385_1(50x)	471	430	41	202	0.087	0.32	0.68	0.913	0.78
	NA12878(20%)_1(1000x)_vs_NA24385_1(100x)	461	430	31	202	0.067	0.32	0.68	0.933	0.787
	NA12878(50%)_1(100x)_vs_NA24385_1(50x)	499	496	3	136	0.006	0.215	0.785	0.994	0.877
	NA12878(50%)_1(100x)_vs_NA24385_1(100x)	499	497	2	135	0.004	0.214	0.786	0.996	0.879
	NA12878(50%)_1(200x)_vs_NA24385_1(50x)	487	475	12	157	0.025	0.248	0.752	0.975	0.849
	NA12878(50%)_1(200x)_vs_NA24385_1(100x)	483	474	9	158	0.019	0.25	0.75	0.981	0.85
	NA12878(50%)_1(500x)_vs_NA24385_1(50x)	486	455	31	177	0.064	0.28	0.72	0.936	0.814
	NA12878(50%)_1(500x)_vs_NA24385_1(100x)	484	461	23	171	0.048	0.271	0.729	0.952	0.826
	NA12878(50%)_1(1000x)_vs_NA24385_1(50x)	470	428	42	204	0.089	0.323	0.677	0.911	0.777
	NA12878(50%)_1(1000x)_vs_NA24385_1(100x)	461	428	33	204	0.072	0.323	0.677	0.928	0.783
SomaticSniper	NA12878(1%)_1(1000x)_vs_NA24385_1(50x)	1	0	1	632	1	1	0	0	0
	NA12878(2%)_1(100x)_vs_NA24385_1(50x)	1	0	1	632	1	1	0	0	0
	NA12878(2%)_1(100x)_vs_NA24385_1(100x)	2	0	2	632	1	1	0	0	0
	NA12878(2%)_1(200x)_vs_NA24385_1(100x)	1	0	1	632	1	1	0	0	0
	NA12878(2%)_1(1000x)_vs_NA24385_1(50x)	1	0	1	632	1	1	0	0	0
	NA12878(10%)_1(100x)_vs_NA24385_1(50x)	2	2	0	630	0	0.997	0.003	1	0.006
	NA12878(10%)_1(100x)_vs_NA24385_1(100x)	2	2	0	630	0	0.997	0.003	1	0.006
	NA12878(20%)_1(100x)_vs_NA24385_1(50x)	56	56	0	576	0	0.911	0.089	1	0.163
	NA12878(20%)_1(100x)_vs_NA24385_1(100x)	57	56	1	576	0.018	0.911	0.089	0.982	0.163
	NA12878(20%)_1(200x)_vs_NA24385_1(50x)	11	11	0	621	0	0.983	0.017	1	0.034
	NA12878(20%)_1(200x)_vs_NA24385_1(100x)	12	11	1	621	0.083	0.983	0.017	0.917	0.034
	NA12878(20%)_1(500x)_vs_NA24385_1(50x)	15	15	0	617	0	0.976	0.024	1	0.046
	NA12878(20%)_1(500x)_vs_NA24385_1(100x)	16	15	1	617	0.062	0.976	0.024	0.938	0.046
	NA12878(20%)_1(1000x)_vs_NA24385_1(50x)	61	61	0	571	0	0.903	0.097	1	0.176
	NA12878(20%)_1(1000x)_vs_NA24385_1(100x)	61	61	0	571	0	0.903	0.097	1	0.176
	NA12878(50%)_1(100x)_vs_NA24385_1(50x)	531	531	0	101	0	0.16	0.84	1	0.913
	NA12878(50%)_1(100x)_vs_NA24385_1(100x)	534	533	1	99	0.002	0.157	0.843	0.998	0.914
	NA12878(50%)_1(200x)_vs_NA24385_1(50x)	440	440	0	192	0	0.304	0.696	1	0.821
	NA12878(50%)_1(200x)_vs_NA24385_1(100x)	443	443	0	189	0	0.299	0.701	1	0.824
	NA12878(50%)_1(500x)_vs_NA24385_1(50x)	543	543	0	89	0	0.141	0.859	1	0.924
	NA12878(50%)_1(500x)_vs_NA24385_1(100x)	545	545	0	87	0	0.138	0.862	1	0.926
	NA12878(50%)_1(1000x)_vs_NA24385_1(50x)	611	611	0	21	0	0.033	0.967	1	0.983
	NA12878(50%)_1(1000x)_vs_NA24385_1(100x)	612	612	0	20	0	0.032	0.968	1	0.984
Strelka	NA12878(1%)_1(100x)_vs_NA24385_1(50x)	18	0	18	632	1	1	0	0	0
	NA12878(1%)_1(100x)_vs_NA24385_1(100x)	20	0	20	632	1	1	0	0	0
	NA12878(1%)_1(200x)_vs_NA24385_1(50x)	25	4	21	628	0.84	0.994	0.006	0.16	0.012
	NA12878(1%)_1(200x)_vs_NA24385_1(100x)	21	4	17	628	0.81	0.994	0.006	0.19	0.012
	NA12878(1%)_1(500x)_vs_NA24385_1(50x)	36	5	31	627	0.861	0.992	0.008	0.139	0.015
	NA12878(1%)_1(500x)_vs_NA24385_1(100x)	41	8	33	624	0.805	0.987	0.013	0.195	0.024
	NA12878(1%)_1(1000x)_vs_NA24385_1(50x)	51	4	47	628	0.922	0.994	0.006	0.078	0.012
	NA12878(1%)_1(1000x)_vs_NA24385_1(100x)	52	7	45	625	0.865	0.989	0.011	0.135	0.02
	NA12878(2%)_1(100x)_vs_NA24385_1(50x)	29	14	15	618	0.517	0.978	0.022	0.483	0.042
	NA12878(2%)_1(100x)_vs_NA24385_1(100x)	29	12	17	620	0.586	0.981	0.019	0.414	0.036
	NA12878(2%)_1(200x)_vs_NA24385_1(50x)	31	22	9	610	0.29	0.965	0.035	0.71	0.066
	NA12878(2%)_1(200x)_vs_NA24385_1(100x)	38	29	9	603	0.237	0.954	0.046	0.763	0.087
	NA12878(2%)_1(500x)_vs_NA24385_1(50x)	83	52	31	580	0.373	0.918	0.082	0.627	0.145
	NA12878(2%)_1(500x)_vs_NA24385_1(100x)	94	67	27	565	0.287	0.894	0.106	0.713	0.185
	NA12878(2%)_1(1000x)_vs_NA24385_1(50x)	129	78	51	554	0.395	0.877	0.123	0.605	0.205
	NA12878(2%)_1(1000x)_vs_NA24385_1(100x)	136	91	45	541	0.331	0.856	0.144	0.669	0.237
	NA12878(5%)_1(100x)_vs_NA24385_1(50x)	92	81	11	551	0.12	0.872	0.128	0.88	0.224
	NA12878(5%)_1(100x)_vs_NA24385_1(100x)	97	80	17	552	0.175	0.873	0.127	0.825	0.219
	NA12878(5%)_1(200x)_vs_NA24385_1(50x)	197	177	20	455	0.102	0.72	0.28	0.898	0.427
	NA12878(5%)_1(200x)_vs_NA24385_1(100x)	208	194	14	438	0.067	0.693	0.307	0.933	0.462
	NA12878(5%)_1(500x)_vs_NA24385_1(50x)	374	336	38	296	0.102	0.468	0.532	0.898	0.668
	NA12878(5%)_1(500x)_vs_NA24385_1(100x)	410	377	33	255	0.08	0.403	0.597	0.92	0.724
	NA12878(5%)_1(1000x)_vs_NA24385_1(50x)	524	475	49	157	0.094	0.248	0.752	0.906	0.822
	NA12878(5%)_1(1000x)_vs_NA24385_1(100x)	555	514	41	118	0.074	0.187	0.813	0.926	0.866
	NA12878(10%)_1(100x)_vs_NA24385_1(50x)	272	256	16	376	0.059	0.595	0.405	0.941	0.566
	NA12878(10%)_1(100x)_vs_NA24385_1(100x)	275	259	16	373	0.058	0.59	0.41	0.942	0.571
	NA12878(10%)_1(200x)_vs_NA24385_1(50x)	450	435	15	197	0.033	0.312	0.688	0.967	0.804
	NA12878(10%)_1(200x)_vs_NA24385_1(100x)	471	453	18	179	0.038	0.283	0.717	0.962	0.821
	NA12878(10%)_1(500x)_vs_NA24385_1(50x)	602	572	30	60	0.05	0.095	0.905	0.95	0.927
	NA12878(10%)_1(500x)_vs_NA24385_1(100x)	623	585	38	47	0.061	0.074	0.926	0.939	0.932
	NA12878(10%)_1(1000x)_vs_NA24385_1(50x)	655	601	54	31	0.082	0.049	0.951	0.918	0.934
	NA12878(10%)_1(1000x)_vs_NA24385_1(100x)	664	609	55	23	0.083	0.036	0.964	0.917	0.94
	NA12878(20%)_1(100x)_vs_NA24385_1(50x)	515	502	13	130	0.025	0.206	0.794	0.975	0.875
	NA12878(20%)_1(100x)_vs_NA24385_1(100x)	518	507	11	125	0.021	0.198	0.802	0.979	0.882
	NA12878(20%)_1(200x)_vs_NA24385_1(50x)	611	596	15	36	0.025	0.057	0.943	0.975	0.959
	NA12878(20%)_1(200x)_vs_NA24385_1(100x)	615	597	18	35	0.029	0.055	0.945	0.971	0.957
	NA12878(20%)_1(500x)_vs_NA24385_1(50x)	652	614	38	18	0.058	0.028	0.972	0.942	0.956
	NA12878(20%)_1(500x)_vs_NA24385_1(100x)	656	617	39	15	0.059	0.024	0.976	0.941	0.958
	NA12878(20%)_1(1000x)_vs_NA24385_1(50x)	670	617	53	15	0.079	0.024	0.976	0.921	0.948
	NA12878(20%)_1(1000x)_vs_NA24385_1(100x)	664	622	42	10	0.063	0.016	0.984	0.937	0.96
	NA12878(50%)_1(100x)_vs_NA24385_1(50x)	624	617	7	15	0.011	0.024	0.976	0.989	0.982
	NA12878(50%)_1(100x)_vs_NA24385_1(100x)	632	622	10	10	0.016	0.016	0.984	0.984	0.984
	NA12878(50%)_1(200x)_vs_NA24385_1(50x)	640	623	17	9	0.027	0.014	0.986	0.973	0.98
	NA12878(50%)_1(200x)_vs_NA24385_1(100x)	640	626	14	6	0.022	0.009	0.991	0.978	0.984
	NA12878(50%)_1(500x)_vs_NA24385_1(50x)	658	625	33	7	0.05	0.011	0.989	0.95	0.969
	NA12878(50%)_1(500x)_vs_NA24385_1(100x)	664	626	38	6	0.057	0.009	0.991	0.943	0.966
	NA12878(50%)_1(1000x)_vs_NA24385_1(50x)	677	624	53	8	0.078	0.013	0.987	0.922	0.953
	NA12878(50%)_1(1000x)_vs_NA24385_1(100x)	677	627	50	5	0.074	0.008	0.992	0.926	0.958
VarDict	NA12878(1%)_1(100x)_vs_NA24385_1(50x)	619	24	595	608	0.961	0.962	0.038	0.039	0.038
	NA12878(1%)_1(100x)_vs_NA24385_1(100x)	582	23	559	609	0.96	0.964	0.036	0.04	0.038
	NA12878(1%)_1(200x)_vs_NA24385_1(50x)	2002	62	1940	570	0.969	0.902	0.098	0.031	0.047
	NA12878(1%)_1(200x)_vs_NA24385_1(100x)	1914	61	1853	571	0.968	0.903	0.097	0.032	0.048
	NA12878(1%)_1(500x)_vs_NA24385_1(50x)	579	57	522	575	0.902	0.91	0.09	0.098	0.094
	NA12878(1%)_1(500x)_vs_NA24385_1(100x)	556	58	498	574	0.896	0.908	0.092	0.104	0.098
	NA12878(1%)_1(1000x)_vs_NA24385_1(50x)	192	29	163	603	0.849	0.954	0.046	0.151	0.07
	NA12878(1%)_1(1000x)_vs_NA24385_1(100x)	174	29	145	603	0.833	0.954	0.046	0.167	0.072
	NA12878(2%)_1(100x)_vs_NA24385_1(50x)	669	62	607	570	0.907	0.902	0.098	0.093	0.095
	NA12878(2%)_1(100x)_vs_NA24385_1(100x)	634	62	572	570	0.902	0.902	0.098	0.098	0.098
	NA12878(2%)_1(200x)_vs_NA24385_1(50x)	2067	179	1888	453	0.913	0.717	0.283	0.087	0.133
	NA12878(2%)_1(200x)_vs_NA24385_1(100x)	1966	178	1788	454	0.909	0.718	0.282	0.091	0.137
	NA12878(2%)_1(500x)_vs_NA24385_1(50x)	810	218	592	414	0.731	0.655	0.345	0.269	0.302
	NA12878(2%)_1(500x)_vs_NA24385_1(100x)	759	216	543	416	0.715	0.658	0.342	0.285	0.311
	NA12878(2%)_1(1000x)_vs_NA24385_1(50x)	389	194	195	438	0.501	0.693	0.307	0.499	0.38
	NA12878(2%)_1(1000x)_vs_NA24385_1(100x)	368	192	176	440	0.478	0.696	0.304	0.522	0.384
	NA12878(5%)_1(100x)_vs_NA24385_1(50x)	795	220	575	412	0.723	0.652	0.348	0.277	0.308
	NA12878(5%)_1(100x)_vs_NA24385_1(100x)	744	217	527	415	0.708	0.657	0.343	0.292	0.315
	NA12878(5%)_1(200x)_vs_NA24385_1(50x)	2387	435	1952	197	0.818	0.312	0.688	0.182	0.288
	NA12878(5%)_1(200x)_vs_NA24385_1(100x)	2292	430	1862	202	0.812	0.32	0.68	0.188	0.294
	NA12878(5%)_1(500x)_vs_NA24385_1(50x)	1077	537	540	95	0.501	0.15	0.85	0.499	0.628
	NA12878(5%)_1(500x)_vs_NA24385_1(100x)	1027	531	496	101	0.483	0.16	0.84	0.517	0.64
	NA12878(5%)_1(1000x)_vs_NA24385_1(50x)	760	579	181	53	0.238	0.084	0.916	0.762	0.832
	NA12878(5%)_1(1000x)_vs_NA24385_1(100x)	732	573	159	59	0.217	0.093	0.907	0.783	0.84
	NA12878(10%)_1(100x)_vs_NA24385_1(50x)	969	424	545	208	0.562	0.329	0.671	0.438	0.53
	NA12878(10%)_1(100x)_vs_NA24385_1(100x)	930	421	509	211	0.547	0.334	0.666	0.453	0.539
	NA12878(10%)_1(200x)_vs_NA24385_1(50x)	2496	569	1927	63	0.772	0.1	0.9	0.228	0.364
	NA12878(10%)_1(200x)_vs_NA24385_1(100x)	2396	565	1831	67	0.764	0.106	0.894	0.236	0.373
	NA12878(10%)_1(500x)_vs_NA24385_1(50x)	1135	600	535	32	0.471	0.051	0.949	0.529	0.679
	NA12878(10%)_1(500x)_vs_NA24385_1(100x)	1101	598	503	34	0.457	0.054	0.946	0.543	0.69
	NA12878(10%)_1(1000x)_vs_NA24385_1(50x)	768	608	160	24	0.208	0.038	0.962	0.792	0.869
	NA12878(10%)_1(1000x)_vs_NA24385_1(100x)	749	603	146	29	0.195	0.046	0.954	0.805	0.873
	NA12878(20%)_1(100x)_vs_NA24385_1(50x)	1140	566	574	66	0.504	0.104	0.896	0.496	0.639
	NA12878(20%)_1(100x)_vs_NA24385_1(100x)	1098	562	536	70	0.488	0.111	0.889	0.512	0.65
	NA12878(20%)_1(200x)_vs_NA24385_1(50x)	2571	601	1970	31	0.766	0.049	0.951	0.234	0.375
	NA12878(20%)_1(200x)_vs_NA24385_1(100x)	2470	598	1872	34	0.758	0.054	0.946	0.242	0.386
	NA12878(20%)_1(500x)_vs_NA24385_1(50x)	1153	608	545	24	0.473	0.038	0.962	0.527	0.681
	NA12878(20%)_1(500x)_vs_NA24385_1(100x)	1103	605	498	27	0.451	0.043	0.957	0.549	0.697
	NA12878(20%)_1(1000x)_vs_NA24385_1(50x)	773	610	163	22	0.211	0.035	0.965	0.789	0.868
	NA12878(20%)_1(1000x)_vs_NA24385_1(100x)	745	608	137	24	0.184	0.038	0.962	0.816	0.883
	NA12878(50%)_1(100x)_vs_NA24385_1(50x)	1188	610	578	22	0.487	0.035	0.965	0.513	0.67
	NA12878(50%)_1(100x)_vs_NA24385_1(100x)	1157	609	548	23	0.474	0.036	0.964	0.526	0.681
	NA12878(50%)_1(200x)_vs_NA24385_1(50x)	2593	612	1981	20	0.764	0.032	0.968	0.236	0.38
	NA12878(50%)_1(200x)_vs_NA24385_1(100x)	2502	613	1889	19	0.755	0.03	0.97	0.245	0.391
	NA12878(50%)_1(500x)_vs_NA24385_1(50x)	1148	613	535	19	0.466	0.03	0.97	0.534	0.689
	NA12878(50%)_1(500x)_vs_NA24385_1(100x)	1109	614	495	18	0.446	0.028	0.972	0.554	0.705
	NA12878(50%)_1(1000x)_vs_NA24385_1(50x)	777	614	163	18	0.21	0.028	0.972	0.79	0.872
	NA12878(50%)_1(1000x)_vs_NA24385_1(100x)	771	614	157	18	0.204	0.028	0.972	0.796	0.875
VarScan	NA12878(10%)_1(100x)_vs_NA24385_1(100x)	2	2	0	630	0	0.997	0.003	1	0.006
	NA12878(20%)_1(100x)_vs_NA24385_1(50x)	9	9	0	623	0	0.986	0.014	1	0.028
	NA12878(20%)_1(100x)_vs_NA24385_1(100x)	10	10	0	622	0	0.984	0.016	1	0.031
	NA12878(20%)_1(200x)_vs_NA24385_1(50x)	5	5	0	627	0	0.992	0.008	1	0.016
	NA12878(20%)_1(200x)_vs_NA24385_1(100x)	5	5	0	627	0	0.992	0.008	1	0.016
	NA12878(50%)_1(100x)_vs_NA24385_1(50x)	355	355	0	277	0	0.438	0.562	1	0.719
	NA12878(50%)_1(100x)_vs_NA24385_1(100x)	359	359	0	273	0	0.432	0.568	1	0.725
	NA12878(50%)_1(200x)_vs_NA24385_1(50x)	353	353	0	279	0	0.441	0.559	1	0.717
	NA12878(50%)_1(200x)_vs_NA24385_1(100x)	355	355	0	277	0	0.438	0.562	1	0.719
	NA12878(50%)_1(500x)_vs_NA24385_1(50x)	342	342	0	290	0	0.459	0.541	1	0.702
	NA12878(50%)_1(500x)_vs_NA24385_1(100x)	344	344	0	288	0	0.456	0.544	1	0.705
	NA12878(50%)_1(1000x)_vs_NA24385_1(50x)	360	360	0	272	0	0.43	0.57	1	0.726
	NA12878(50%)_1(1000x)_vs_NA24385_1(100x)	360	360	0	272	0	0.43	0.57	1	0.726
SomaticCombiner	NA12878(1%)_1(100x)_vs_NA24385_1(50x)	6	1	5	631	0.833	0.998	0.002	0.167	0.003
	NA12878(1%)_1(100x)_vs_NA24385_1(100x)	6	1	5	631	0.833	0.998	0.002	0.167	0.003
	NA12878(1%)_1(200x)_vs_NA24385_1(50x)	21	8	13	624	0.619	0.987	0.013	0.381	0.025
	NA12878(1%)_1(200x)_vs_NA24385_1(100x)	13	7	6	625	0.462	0.989	0.011	0.538	0.022
	NA12878(1%)_1(500x)_vs_NA24385_1(50x)	63	35	28	597	0.444	0.945	0.055	0.556	0.101
	NA12878(1%)_1(500x)_vs_NA24385_1(100x)	60	38	22	594	0.367	0.94	0.06	0.633	0.11
	NA12878(1%)_1(1000x)_vs_NA24385_1(50x)	166	117	49	515	0.295	0.815	0.185	0.705	0.293
	NA12878(1%)_1(1000x)_vs_NA24385_1(100x)	160	109	51	523	0.319	0.828	0.172	0.681	0.275
	NA12878(2%)_1(100x)_vs_NA24385_1(50x)	28	18	10	614	0.357	0.972	0.028	0.643	0.055
	NA12878(2%)_1(100x)_vs_NA24385_1(100x)	26	17	9	615	0.346	0.973	0.027	0.654	0.052
	NA12878(2%)_1(200x)_vs_NA24385_1(50x)	59	46	13	586	0.22	0.927	0.073	0.78	0.133
	NA12878(2%)_1(200x)_vs_NA24385_1(100x)	57	47	10	585	0.175	0.926	0.074	0.825	0.136
	NA12878(2%)_1(500x)_vs_NA24385_1(50x)	198	168	30	464	0.152	0.734	0.266	0.848	0.405
	NA12878(2%)_1(500x)_vs_NA24385_1(100x)	193	169	24	463	0.124	0.733	0.267	0.876	0.41
	NA12878(2%)_1(1000x)_vs_NA24385_1(50x)	389	323	66	309	0.17	0.489	0.511	0.83	0.633
	NA12878(2%)_1(1000x)_vs_NA24385_1(100x)	362	324	38	308	0.105	0.487	0.513	0.895	0.652
	NA12878(5%)_1(100x)_vs_NA24385_1(50x)	118	110	8	522	0.068	0.826	0.174	0.932	0.293
	NA12878(5%)_1(100x)_vs_NA24385_1(100x)	121	109	12	523	0.099	0.828	0.172	0.901	0.29
	NA12878(5%)_1(200x)_vs_NA24385_1(50x)	275	258	17	374	0.062	0.592	0.408	0.938	0.569
	NA12878(5%)_1(200x)_vs_NA24385_1(100x)	275	262	13	370	0.047	0.585	0.415	0.953	0.578
	NA12878(5%)_1(500x)_vs_NA24385_1(50x)	519	482	37	150	0.071	0.237	0.763	0.929	0.838
	NA12878(5%)_1(500x)_vs_NA24385_1(100x)	512	495	17	137	0.033	0.217	0.783	0.967	0.865
	NA12878(5%)_1(1000x)_vs_NA24385_1(50x)	621	567	54	65	0.087	0.103	0.897	0.913	0.905
	NA12878(5%)_1(1000x)_vs_NA24385_1(100x)	618	581	37	51	0.06	0.081	0.919	0.94	0.93
	NA12878(10%)_1(100x)_vs_NA24385_1(50x)	313	305	8	327	0.026	0.517	0.483	0.974	0.646
	NA12878(10%)_1(100x)_vs_NA24385_1(100x)	315	308	7	324	0.022	0.513	0.487	0.978	0.65
	NA12878(10%)_1(200x)_vs_NA24385_1(50x)	505	490	15	142	0.03	0.225	0.775	0.97	0.862
	NA12878(10%)_1(200x)_vs_NA24385_1(100x)	509	495	14	137	0.028	0.217	0.783	0.972	0.868
	NA12878(10%)_1(500x)_vs_NA24385_1(50x)	629	601	28	31	0.045	0.049	0.951	0.955	0.953
	NA12878(10%)_1(500x)_vs_NA24385_1(100x)	632	606	26	26	0.041	0.041	0.959	0.959	0.959
	NA12878(10%)_1(1000x)_vs_NA24385_1(50x)	666	612	54	20	0.081	0.032	0.968	0.919	0.943
	NA12878(10%)_1(1000x)_vs_NA24385_1(100x)	662	613	49	19	0.074	0.03	0.97	0.926	0.947
	NA12878(20%)_1(100x)_vs_NA24385_1(50x)	542	533	9	99	0.017	0.157	0.843	0.983	0.908
	NA12878(20%)_1(100x)_vs_NA24385_1(100x)	540	532	8	100	0.015	0.158	0.842	0.985	0.908
	NA12878(20%)_1(200x)_vs_NA24385_1(50x)	616	603	13	29	0.021	0.046	0.954	0.979	0.966
	NA12878(20%)_1(200x)_vs_NA24385_1(100x)	613	604	9	28	0.015	0.044	0.956	0.985	0.97
	NA12878(20%)_1(500x)_vs_NA24385_1(50x)	654	617	37	15	0.057	0.024	0.976	0.943	0.96
	NA12878(20%)_1(500x)_vs_NA24385_1(100x)	648	618	30	14	0.046	0.022	0.978	0.954	0.966
	NA12878(20%)_1(1000x)_vs_NA24385_1(50x)	668	620	48	12	0.072	0.019	0.981	0.928	0.954
	NA12878(20%)_1(1000x)_vs_NA24385_1(100x)	655	623	32	9	0.049	0.014	0.986	0.951	0.968
	NA12878(50%)_1(100x)_vs_NA24385_1(50x)	627	619	8	13	0.013	0.021	0.979	0.987	0.983
	NA12878(50%)_1(100x)_vs_NA24385_1(100x)	632	623	9	9	0.014	0.014	0.986	0.986	0.986
	NA12878(50%)_1(200x)_vs_NA24385_1(50x)	640	623	17	9	0.027	0.014	0.986	0.973	0.98
	NA12878(50%)_1(200x)_vs_NA24385_1(100x)	637	626	11	6	0.017	0.009	0.991	0.983	0.987
	NA12878(50%)_1(500x)_vs_NA24385_1(50x)	658	626	32	6	0.049	0.009	0.991	0.951	0.971
	NA12878(50%)_1(500x)_vs_NA24385_1(100x)	653	628	25	4	0.038	0.006	0.994	0.962	0.977
	NA12878(50%)_1(1000x)_vs_NA24385_1(50x)	671	625	46	7	0.069	0.011	0.989	0.931	0.959
	NA12878(50%)_1(1000x)_vs_NA24385_1(100x)	668	628	40	4	0.06	0.006	0.994	0.94	0.966

## Sheet: S6 Downsampled INDELs
Table S6. The performance comparisons for INDEL calling in the downsampled deep targeted sequencing datasets. The downsampled coverage depths are listed in the parentheses. SomaticCombiner used three callers (LoFreq, MuTect2 and VarDict) with the majority voting approach and the INDELs called by two or more callers were selected for this evaluation. All the values listed in columns C-K were calcu…
Caller	Sample	INDEL Count	Concordance Count	Extra Count	Missing Count	FDR	FNR	Recall	Precision	F1
LoFreq	NA12878(1%)_1(100x)_vs_NA24385_1(50x)	61	1	60	75	0.984	0.987	0.013	0.016	0.015
	NA12878(1%)_1(100x)_vs_NA24385_1(100x)	52	1	51	75	0.981	0.987	0.013	0.019	0.016
	NA12878(1%)_1(200x)_vs_NA24385_1(50x)	103	3	100	73	0.971	0.961	0.039	0.029	0.034
	NA12878(1%)_1(200x)_vs_NA24385_1(100x)	86	3	83	73	0.965	0.961	0.039	0.035	0.037
	NA12878(1%)_1(500x)_vs_NA24385_1(50x)	184	5	179	71	0.973	0.934	0.066	0.027	0.038
	NA12878(1%)_1(500x)_vs_NA24385_1(100x)	143	6	137	70	0.958	0.921	0.079	0.042	0.055
	NA12878(1%)_1(1000x)_vs_NA24385_1(50x)	309	17	292	59	0.945	0.776	0.224	0.055	0.088
	NA12878(1%)_1(1000x)_vs_NA24385_1(100x)	244	17	227	59	0.93	0.776	0.224	0.07	0.106
	NA12878(2%)_1(100x)_vs_NA24385_1(50x)	58	2	56	74	0.966	0.974	0.026	0.034	0.03
	NA12878(2%)_1(100x)_vs_NA24385_1(100x)	59	3	56	73	0.949	0.961	0.039	0.051	0.044
	NA12878(2%)_1(200x)_vs_NA24385_1(50x)	87	6	81	70	0.931	0.921	0.079	0.069	0.074
	NA12878(2%)_1(200x)_vs_NA24385_1(100x)	70	8	62	68	0.886	0.895	0.105	0.114	0.11
	NA12878(2%)_1(500x)_vs_NA24385_1(50x)	195	18	177	58	0.908	0.763	0.237	0.092	0.133
	NA12878(2%)_1(500x)_vs_NA24385_1(100x)	133	18	115	58	0.865	0.763	0.237	0.135	0.172
	NA12878(2%)_1(1000x)_vs_NA24385_1(50x)	357	34	323	42	0.905	0.553	0.447	0.095	0.157
	NA12878(2%)_1(1000x)_vs_NA24385_1(100x)	267	34	233	42	0.873	0.553	0.447	0.127	0.198
	NA12878(5%)_1(100x)_vs_NA24385_1(50x)	52	5	47	71	0.904	0.934	0.066	0.096	0.078
	NA12878(5%)_1(100x)_vs_NA24385_1(100x)	47	6	41	70	0.872	0.921	0.079	0.128	0.098
	NA12878(5%)_1(200x)_vs_NA24385_1(50x)	108	21	87	55	0.806	0.724	0.276	0.194	0.228
	NA12878(5%)_1(200x)_vs_NA24385_1(100x)	85	22	63	54	0.741	0.711	0.289	0.259	0.273
	NA12878(5%)_1(500x)_vs_NA24385_1(50x)	188	35	153	41	0.814	0.539	0.461	0.186	0.265
	NA12878(5%)_1(500x)_vs_NA24385_1(100x)	142	38	104	38	0.732	0.5	0.5	0.268	0.349
	NA12878(5%)_1(1000x)_vs_NA24385_1(50x)	332	43	289	33	0.87	0.434	0.566	0.13	0.211
	NA12878(5%)_1(1000x)_vs_NA24385_1(100x)	259	46	213	30	0.822	0.395	0.605	0.178	0.275
	NA12878(10%)_1(100x)_vs_NA24385_1(50x)	70	23	47	53	0.671	0.697	0.303	0.329	0.315
	NA12878(10%)_1(100x)_vs_NA24385_1(100x)	72	24	48	52	0.667	0.684	0.316	0.333	0.324
	NA12878(10%)_1(200x)_vs_NA24385_1(50x)	136	38	98	38	0.721	0.5	0.5	0.279	0.358
	NA12878(10%)_1(200x)_vs_NA24385_1(100x)	127	41	86	35	0.677	0.461	0.539	0.323	0.404
	NA12878(10%)_1(500x)_vs_NA24385_1(50x)	206	45	161	31	0.782	0.408	0.592	0.218	0.319
	NA12878(10%)_1(500x)_vs_NA24385_1(100x)	172	48	124	28	0.721	0.368	0.632	0.279	0.387
	NA12878(10%)_1(1000x)_vs_NA24385_1(50x)	351	46	305	30	0.869	0.395	0.605	0.131	0.215
	NA12878(10%)_1(1000x)_vs_NA24385_1(100x)	288	50	238	26	0.826	0.342	0.658	0.174	0.275
	NA12878(20%)_1(100x)_vs_NA24385_1(50x)	95	39	56	37	0.589	0.487	0.513	0.411	0.456
	NA12878(20%)_1(100x)_vs_NA24385_1(100x)	97	42	55	34	0.567	0.447	0.553	0.433	0.486
	NA12878(20%)_1(200x)_vs_NA24385_1(50x)	142	43	99	33	0.697	0.434	0.566	0.303	0.394
	NA12878(20%)_1(200x)_vs_NA24385_1(100x)	127	47	80	29	0.63	0.382	0.618	0.37	0.463
	NA12878(20%)_1(500x)_vs_NA24385_1(50x)	219	48	171	28	0.781	0.368	0.632	0.219	0.325
	NA12878(20%)_1(500x)_vs_NA24385_1(100x)	181	52	129	24	0.713	0.316	0.684	0.287	0.405
	NA12878(20%)_1(1000x)_vs_NA24385_1(50x)	361	50	311	26	0.861	0.342	0.658	0.139	0.229
	NA12878(20%)_1(1000x)_vs_NA24385_1(100x)	294	53	241	23	0.82	0.303	0.697	0.18	0.286
	NA12878(50%)_1(100x)_vs_NA24385_1(50x)	100	48	52	28	0.52	0.368	0.632	0.48	0.545
	NA12878(50%)_1(100x)_vs_NA24385_1(100x)	100	52	48	24	0.48	0.316	0.684	0.52	0.591
	NA12878(50%)_1(200x)_vs_NA24385_1(50x)	147	49	98	27	0.667	0.355	0.645	0.333	0.439
	NA12878(50%)_1(200x)_vs_NA24385_1(100x)	137	53	84	23	0.613	0.303	0.697	0.387	0.498
	NA12878(50%)_1(500x)_vs_NA24385_1(50x)	218	50	168	26	0.771	0.342	0.658	0.229	0.34
	NA12878(50%)_1(500x)_vs_NA24385_1(100x)	179	53	126	23	0.704	0.303	0.697	0.296	0.416
	NA12878(50%)_1(1000x)_vs_NA24385_1(50x)	359	50	309	26	0.861	0.342	0.658	0.139	0.23
	NA12878(50%)_1(1000x)_vs_NA24385_1(100x)	298	53	245	23	0.822	0.303	0.697	0.178	0.283
MuTect2	NA12878(1%)_1(100x)_vs_NA24385_1(50x)	9	1	8	75	0.889	0.987	0.013	0.111	0.024
	NA12878(1%)_1(100x)_vs_NA24385_1(100x)	5	1	4	75	0.8	0.987	0.013	0.2	0.025
	NA12878(1%)_1(200x)_vs_NA24385_1(50x)	28	2	26	74	0.929	0.974	0.026	0.071	0.038
	NA12878(1%)_1(200x)_vs_NA24385_1(100x)	26	2	24	74	0.923	0.974	0.026	0.077	0.039
	NA12878(1%)_1(500x)_vs_NA24385_1(50x)	43	1	42	75	0.977	0.987	0.013	0.023	0.017
	NA12878(1%)_1(500x)_vs_NA24385_1(100x)	33	1	32	75	0.97	0.987	0.013	0.03	0.018
	NA12878(1%)_1(1000x)_vs_NA24385_1(50x)	110	1	109	75	0.991	0.987	0.013	0.009	0.011
	NA12878(1%)_1(1000x)_vs_NA24385_1(100x)	101	2	99	74	0.98	0.974	0.026	0.02	0.023
	NA12878(2%)_1(100x)_vs_NA24385_1(50x)	6	1	5	75	0.833	0.987	0.013	0.167	0.024
	NA12878(2%)_1(100x)_vs_NA24385_1(100x)	5	1	4	75	0.8	0.987	0.013	0.2	0.025
	NA12878(2%)_1(200x)_vs_NA24385_1(50x)	28	3	25	73	0.893	0.961	0.039	0.107	0.058
	NA12878(2%)_1(200x)_vs_NA24385_1(100x)	24	3	21	73	0.875	0.961	0.039	0.125	0.06
	NA12878(2%)_1(500x)_vs_NA24385_1(50x)	53	9	44	67	0.83	0.882	0.118	0.17	0.14
	NA12878(2%)_1(500x)_vs_NA24385_1(100x)	50	9	41	67	0.82	0.882	0.118	0.18	0.143
	NA12878(2%)_1(1000x)_vs_NA24385_1(50x)	125	18	107	58	0.856	0.763	0.237	0.144	0.179
	NA12878(2%)_1(1000x)_vs_NA24385_1(100x)	112	19	93	57	0.83	0.75	0.25	0.17	0.202
	NA12878(5%)_1(100x)_vs_NA24385_1(50x)	11	1	10	75	0.909	0.987	0.013	0.091	0.023
	NA12878(5%)_1(100x)_vs_NA24385_1(100x)	7	1	6	75	0.857	0.987	0.013	0.143	0.024
	NA12878(5%)_1(200x)_vs_NA24385_1(50x)	32	10	22	66	0.688	0.868	0.132	0.312	0.185
	NA12878(5%)_1(200x)_vs_NA24385_1(100x)	26	10	16	66	0.615	0.868	0.132	0.385	0.196
	NA12878(5%)_1(500x)_vs_NA24385_1(50x)	73	19	54	57	0.74	0.75	0.25	0.26	0.255
	NA12878(5%)_1(500x)_vs_NA24385_1(100x)	63	20	43	56	0.683	0.737	0.263	0.317	0.288
	NA12878(5%)_1(1000x)_vs_NA24385_1(50x)	153	25	128	51	0.837	0.671	0.329	0.163	0.218
	NA12878(5%)_1(1000x)_vs_NA24385_1(100x)	134	23	111	53	0.828	0.697	0.303	0.172	0.219
	NA12878(10%)_1(100x)_vs_NA24385_1(50x)	23	16	7	60	0.304	0.789	0.211	0.696	0.323
	NA12878(10%)_1(100x)_vs_NA24385_1(100x)	21	16	5	60	0.238	0.789	0.211	0.762	0.33
	NA12878(10%)_1(200x)_vs_NA24385_1(50x)	52	28	24	48	0.462	0.632	0.368	0.538	0.437
	NA12878(10%)_1(200x)_vs_NA24385_1(100x)	50	28	22	48	0.44	0.632	0.368	0.56	0.444
	NA12878(10%)_1(500x)_vs_NA24385_1(50x)	76	30	46	46	0.605	0.605	0.395	0.395	0.395
	NA12878(10%)_1(500x)_vs_NA24385_1(100x)	67	30	37	46	0.552	0.605	0.395	0.448	0.42
	NA12878(10%)_1(1000x)_vs_NA24385_1(50x)	128	29	99	47	0.773	0.618	0.382	0.227	0.284
	NA12878(10%)_1(1000x)_vs_NA24385_1(100x)	112	29	83	47	0.741	0.618	0.382	0.259	0.309
	NA12878(20%)_1(100x)_vs_NA24385_1(50x)	34	28	6	48	0.176	0.632	0.368	0.824	0.509
	NA12878(20%)_1(100x)_vs_NA24385_1(100x)	31	27	4	49	0.129	0.645	0.355	0.871	0.505
	NA12878(20%)_1(200x)_vs_NA24385_1(50x)	52	33	19	43	0.365	0.566	0.434	0.635	0.516
	NA12878(20%)_1(200x)_vs_NA24385_1(100x)	51	32	19	44	0.373	0.579	0.421	0.627	0.504
	NA12878(20%)_1(500x)_vs_NA24385_1(50x)	65	32	33	44	0.508	0.579	0.421	0.492	0.454
	NA12878(20%)_1(500x)_vs_NA24385_1(100x)	66	32	34	44	0.515	0.579	0.421	0.485	0.451
	NA12878(20%)_1(1000x)_vs_NA24385_1(50x)	113	31	82	45	0.726	0.592	0.408	0.274	0.328
	NA12878(20%)_1(1000x)_vs_NA24385_1(100x)	116	30	86	46	0.741	0.605	0.395	0.259	0.313
	NA12878(50%)_1(100x)_vs_NA24385_1(50x)	48	37	11	39	0.229	0.513	0.487	0.771	0.597
	NA12878(50%)_1(100x)_vs_NA24385_1(100x)	41	37	4	39	0.098	0.513	0.487	0.902	0.632
	NA12878(50%)_1(200x)_vs_NA24385_1(50x)	51	35	16	41	0.314	0.539	0.461	0.686	0.551
	NA12878(50%)_1(200x)_vs_NA24385_1(100x)	50	35	15	41	0.3	0.539	0.461	0.7	0.556
	NA12878(50%)_1(500x)_vs_NA24385_1(50x)	82	35	47	41	0.573	0.539	0.461	0.427	0.443
	NA12878(50%)_1(500x)_vs_NA24385_1(100x)	74	36	38	40	0.514	0.526	0.474	0.486	0.48
	NA12878(50%)_1(1000x)_vs_NA24385_1(50x)	119	33	86	43	0.723	0.566	0.434	0.277	0.338
	NA12878(50%)_1(1000x)_vs_NA24385_1(100x)	119	30	89	46	0.748	0.605	0.395	0.252	0.308
Strelka	NA12878(1%)_1(100x)_vs_NA24385_1(50x)	2	0	2	76	1	1	0	0	0
	NA12878(1%)_1(200x)_vs_NA24385_1(50x)	4	0	4	76	1	1	0	0	0
	NA12878(1%)_1(500x)_vs_NA24385_1(50x)	14	0	14	76	1	1	0	0	0
	NA12878(1%)_1(1000x)_vs_NA24385_1(50x)	27	0	27	76	1	1	0	0	0
	NA12878(1%)_1(1000x)_vs_NA24385_1(100x)	2	0	2	76	1	1	0	0	0
	NA12878(2%)_1(100x)_vs_NA24385_1(50x)	3	0	3	76	1	1	0	0	0
	NA12878(2%)_1(200x)_vs_NA24385_1(50x)	7	0	7	76	1	1	0	0	0
	NA12878(2%)_1(500x)_vs_NA24385_1(50x)	13	0	13	76	1	1	0	0	0
	NA12878(2%)_1(1000x)_vs_NA24385_1(50x)	21	0	21	76	1	1	0	0	0
	NA12878(2%)_1(1000x)_vs_NA24385_1(100x)	1	0	1	76	1	1	0	0	0
	NA12878(5%)_1(100x)_vs_NA24385_1(50x)	5	0	5	76	1	1	0	0	0
	NA12878(5%)_1(200x)_vs_NA24385_1(50x)	7	0	7	76	1	1	0	0	0
	NA12878(5%)_1(500x)_vs_NA24385_1(50x)	14	0	14	76	1	1	0	0	0
	NA12878(5%)_1(1000x)_vs_NA24385_1(50x)	21	0	21	76	1	1	0	0	0
	NA12878(5%)_1(1000x)_vs_NA24385_1(100x)	2	0	2	76	1	1	0	0	0
	NA12878(10%)_1(100x)_vs_NA24385_1(50x)	4	0	4	76	1	1	0	0	0
	NA12878(10%)_1(200x)_vs_NA24385_1(50x)	8	0	8	76	1	1	0	0	0
	NA12878(10%)_1(500x)_vs_NA24385_1(50x)	16	0	16	76	1	1	0	0	0
	NA12878(10%)_1(1000x)_vs_NA24385_1(50x)	18	0	18	76	1	1	0	0	0
	NA12878(10%)_1(1000x)_vs_NA24385_1(100x)	2	0	2	76	1	1	0	0	0
	NA12878(20%)_1(100x)_vs_NA24385_1(50x)	3	0	3	76	1	1	0	0	0
	NA12878(20%)_1(200x)_vs_NA24385_1(50x)	2	0	2	76	1	1	0	0	0
	NA12878(20%)_1(500x)_vs_NA24385_1(50x)	11	0	11	76	1	1	0	0	0
	NA12878(20%)_1(1000x)_vs_NA24385_1(50x)	21	0	21	76	1	1	0	0	0
	NA12878(50%)_1(100x)_vs_NA24385_1(50x)	2	0	2	76	1	1	0	0	0
	NA12878(50%)_1(200x)_vs_NA24385_1(50x)	9	0	9	76	1	1	0	0	0
	NA12878(50%)_1(500x)_vs_NA24385_1(50x)	19	0	19	76	1	1	0	0	0
	NA12878(50%)_1(500x)_vs_NA24385_1(100x)	1	0	1	76	1	1	0	0	0
	NA12878(50%)_1(1000x)_vs_NA24385_1(50x)	21	0	21	76	1	1	0	0	0
	NA12878(50%)_1(1000x)_vs_NA24385_1(100x)	1	0	1	76	1	1	0	0	0
VarDict	NA12878(1%)_1(100x)_vs_NA24385_1(50x)	178	3	175	73	0.983	0.961	0.039	0.017	0.024
	NA12878(1%)_1(100x)_vs_NA24385_1(100x)	122	3	119	73	0.975	0.961	0.039	0.025	0.03
	NA12878(1%)_1(200x)_vs_NA24385_1(50x)	367	5	362	71	0.986	0.934	0.066	0.014	0.023
	NA12878(1%)_1(200x)_vs_NA24385_1(100x)	268	5	263	71	0.981	0.934	0.066	0.019	0.029
	NA12878(1%)_1(500x)_vs_NA24385_1(50x)	447	7	440	69	0.984	0.908	0.092	0.016	0.027
	NA12878(1%)_1(500x)_vs_NA24385_1(100x)	337	6	331	70	0.982	0.921	0.079	0.018	0.029
	NA12878(1%)_1(1000x)_vs_NA24385_1(50x)	459	3	456	73	0.993	0.961	0.039	0.007	0.011
	NA12878(1%)_1(1000x)_vs_NA24385_1(100x)	338	2	336	74	0.994	0.974	0.026	0.006	0.01
	NA12878(2%)_1(100x)_vs_NA24385_1(50x)	155	4	151	72	0.974	0.947	0.053	0.026	0.035
	NA12878(2%)_1(100x)_vs_NA24385_1(100x)	100	4	96	72	0.96	0.947	0.053	0.04	0.045
	NA12878(2%)_1(200x)_vs_NA24385_1(50x)	364	14	350	62	0.962	0.816	0.184	0.038	0.064
	NA12878(2%)_1(200x)_vs_NA24385_1(100x)	259	14	245	62	0.946	0.816	0.184	0.054	0.084
	NA12878(2%)_1(500x)_vs_NA24385_1(50x)	434	20	414	56	0.954	0.737	0.263	0.046	0.078
	NA12878(2%)_1(500x)_vs_NA24385_1(100x)	307	19	288	57	0.938	0.75	0.25	0.062	0.099
	NA12878(2%)_1(1000x)_vs_NA24385_1(50x)	438	18	420	58	0.959	0.763	0.237	0.041	0.07
	NA12878(2%)_1(1000x)_vs_NA24385_1(100x)	321	17	304	59	0.947	0.776	0.224	0.053	0.086
	NA12878(5%)_1(100x)_vs_NA24385_1(50x)	159	11	148	65	0.931	0.855	0.145	0.069	0.094
	NA12878(5%)_1(100x)_vs_NA24385_1(100x)	106	11	95	65	0.896	0.855	0.145	0.104	0.121
	NA12878(5%)_1(200x)_vs_NA24385_1(50x)	379	37	342	39	0.902	0.513	0.487	0.098	0.163
	NA12878(5%)_1(200x)_vs_NA24385_1(100x)	281	36	245	40	0.872	0.526	0.474	0.128	0.202
	NA12878(5%)_1(500x)_vs_NA24385_1(50x)	464	45	419	31	0.903	0.408	0.592	0.097	0.167
	NA12878(5%)_1(500x)_vs_NA24385_1(100x)	346	44	302	32	0.873	0.421	0.579	0.127	0.209
	NA12878(5%)_1(1000x)_vs_NA24385_1(50x)	481	49	432	27	0.898	0.355	0.645	0.102	0.176
	NA12878(5%)_1(1000x)_vs_NA24385_1(100x)	360	48	312	28	0.867	0.368	0.632	0.133	0.22
	NA12878(10%)_1(100x)_vs_NA24385_1(50x)	190	30	160	46	0.842	0.605	0.395	0.158	0.226
	NA12878(10%)_1(100x)_vs_NA24385_1(100x)	130	29	101	47	0.777	0.618	0.382	0.223	0.282
	NA12878(10%)_1(200x)_vs_NA24385_1(50x)	393	48	345	28	0.878	0.368	0.632	0.122	0.205
	NA12878(10%)_1(200x)_vs_NA24385_1(100x)	290	46	244	30	0.841	0.395	0.605	0.159	0.251
	NA12878(10%)_1(500x)_vs_NA24385_1(50x)	463	49	414	27	0.894	0.355	0.645	0.106	0.182
	NA12878(10%)_1(500x)_vs_NA24385_1(100x)	342	49	293	27	0.857	0.355	0.645	0.143	0.234
	NA12878(10%)_1(1000x)_vs_NA24385_1(50x)	491	52	439	24	0.894	0.316	0.684	0.106	0.183
	NA12878(10%)_1(1000x)_vs_NA24385_1(100x)	371	51	320	25	0.863	0.329	0.671	0.137	0.228
	NA12878(20%)_1(100x)_vs_NA24385_1(50x)	210	46	164	30	0.781	0.395	0.605	0.219	0.322
	NA12878(20%)_1(100x)_vs_NA24385_1(100x)	153	45	108	31	0.706	0.408	0.592	0.294	0.393
	NA12878(20%)_1(200x)_vs_NA24385_1(50x)	432	50	382	26	0.884	0.342	0.658	0.116	0.197
	NA12878(20%)_1(200x)_vs_NA24385_1(100x)	320	51	269	25	0.841	0.329	0.671	0.159	0.258
	NA12878(20%)_1(500x)_vs_NA24385_1(50x)	486	52	434	24	0.893	0.316	0.684	0.107	0.185
	NA12878(20%)_1(500x)_vs_NA24385_1(100x)	365	53	312	23	0.855	0.303	0.697	0.145	0.24
	NA12878(20%)_1(1000x)_vs_NA24385_1(50x)	485	53	432	23	0.891	0.303	0.697	0.109	0.189
	NA12878(20%)_1(1000x)_vs_NA24385_1(100x)	365	53	312	23	0.855	0.303	0.697	0.145	0.24
	NA12878(50%)_1(100x)_vs_NA24385_1(50x)	212	56	156	20	0.736	0.263	0.737	0.264	0.389
	NA12878(50%)_1(100x)_vs_NA24385_1(100x)	163	57	106	19	0.65	0.25	0.75	0.35	0.477
	NA12878(50%)_1(200x)_vs_NA24385_1(50x)	413	56	357	20	0.864	0.263	0.737	0.136	0.229
	NA12878(50%)_1(200x)_vs_NA24385_1(100x)	310	57	253	19	0.816	0.25	0.75	0.184	0.295
	NA12878(50%)_1(500x)_vs_NA24385_1(50x)	517	56	461	20	0.892	0.263	0.737	0.108	0.189
	NA12878(50%)_1(500x)_vs_NA24385_1(100x)	390	57	333	19	0.854	0.25	0.75	0.146	0.245
	NA12878(50%)_1(1000x)_vs_NA24385_1(50x)	520	56	464	20	0.892	0.263	0.737	0.108	0.188
	NA12878(50%)_1(1000x)_vs_NA24385_1(100x)	407	57	350	19	0.86	0.25	0.75	0.14	0.236
VarScan	NA12878(2%)_1(200x)_vs_NA24385_1(100x)	1	0	1	76	1	1	0	0	0
	NA12878(2%)_1(500x)_vs_NA24385_1(100x)	1	0	1	76	1	1	0	0	0
	NA12878(2%)_1(1000x)_vs_NA24385_1(100x)	1	0	1	76	1	1	0	0	0
	NA12878(5%)_1(100x)_vs_NA24385_1(100x)	1	0	1	76	1	1	0	0	0
	NA12878(5%)_1(200x)_vs_NA24385_1(100x)	1	0	1	76	1	1	0	0	0
	NA12878(5%)_1(500x)_vs_NA24385_1(100x)	1	0	1	76	1	1	0	0	0
	NA12878(5%)_1(1000x)_vs_NA24385_1(100x)	1	0	1	76	1	1	0	0	0
	NA12878(10%)_1(500x)_vs_NA24385_1(100x)	1	0	1	76	1	1	0	0	0
	NA12878(10%)_1(1000x)_vs_NA24385_1(100x)	1	0	1	76	1	1	0	0	0
	NA12878(20%)_1(100x)_vs_NA24385_1(50x)	1	1	0	75	0	0.987	0.013	1	0.026
	NA12878(20%)_1(100x)_vs_NA24385_1(100x)	2	1	1	75	0.5	0.987	0.013	0.5	0.026
	NA12878(20%)_1(200x)_vs_NA24385_1(100x)	1	0	1	76	1	1	0	0	0
	NA12878(20%)_1(500x)_vs_NA24385_1(100x)	1	0	1	76	1	1	0	0	0
	NA12878(20%)_1(1000x)_vs_NA24385_1(100x)	1	0	1	76	1	1	0	0	0
	NA12878(50%)_1(100x)_vs_NA24385_1(50x)	27	27	0	49	0	0.645	0.355	1	0.524
	NA12878(50%)_1(100x)_vs_NA24385_1(100x)	27	27	0	49	0	0.645	0.355	1	0.524
	NA12878(50%)_1(200x)_vs_NA24385_1(50x)	26	26	0	50	0	0.658	0.342	1	0.51
	NA12878(50%)_1(200x)_vs_NA24385_1(100x)	26	26	0	50	0	0.658	0.342	1	0.51
	NA12878(50%)_1(500x)_vs_NA24385_1(50x)	19	19	0	57	0	0.75	0.25	1	0.4
	NA12878(50%)_1(500x)_vs_NA24385_1(100x)	19	19	0	57	0	0.75	0.25	1	0.4
	NA12878(50%)_1(1000x)_vs_NA24385_1(50x)	17	17	0	59	0	0.776	0.224	1	0.366
	NA12878(50%)_1(1000x)_vs_NA24385_1(100x)	17	17	0	59	0	0.776	0.224	1	0.366
SomaticCombiner	NA12878(1%)_1(100x)_vs_NA24385_1(50x)	49	2	47	74	0.959	0.974	0.026	0.041	0.032
	NA12878(1%)_1(100x)_vs_NA24385_1(100x)	24	2	22	74	0.917	0.974	0.026	0.083	0.04
	NA12878(1%)_1(200x)_vs_NA24385_1(50x)	89	4	85	72	0.955	0.947	0.053	0.045	0.048
	NA12878(1%)_1(200x)_vs_NA24385_1(100x)	57	4	53	72	0.93	0.947	0.053	0.07	0.06
	NA12878(1%)_1(500x)_vs_NA24385_1(50x)	102	4	98	72	0.961	0.947	0.053	0.039	0.045
	NA12878(1%)_1(500x)_vs_NA24385_1(100x)	66	4	62	72	0.939	0.947	0.053	0.061	0.056
	NA12878(1%)_1(1000x)_vs_NA24385_1(50x)	83	2	81	74	0.976	0.974	0.026	0.024	0.025
	NA12878(1%)_1(1000x)_vs_NA24385_1(100x)	49	3	46	73	0.939	0.961	0.039	0.061	0.048
	NA12878(2%)_1(100x)_vs_NA24385_1(50x)	42	2	40	74	0.952	0.974	0.026	0.048	0.034
	NA12878(2%)_1(100x)_vs_NA24385_1(100x)	27	2	25	74	0.926	0.974	0.026	0.074	0.039
	NA12878(2%)_1(200x)_vs_NA24385_1(50x)	74	8	66	68	0.892	0.895	0.105	0.108	0.107
	NA12878(2%)_1(200x)_vs_NA24385_1(100x)	49	8	41	68	0.837	0.895	0.105	0.163	0.128
	NA12878(2%)_1(500x)_vs_NA24385_1(50x)	97	13	84	63	0.866	0.829	0.171	0.134	0.15
	NA12878(2%)_1(500x)_vs_NA24385_1(100x)	58	13	45	63	0.776	0.829	0.171	0.224	0.194
	NA12878(2%)_1(1000x)_vs_NA24385_1(50x)	96	22	74	54	0.771	0.711	0.289	0.229	0.256
	NA12878(2%)_1(1000x)_vs_NA24385_1(100x)	60	22	38	54	0.633	0.711	0.289	0.367	0.324
	NA12878(5%)_1(100x)_vs_NA24385_1(50x)	37	5	32	71	0.865	0.934	0.066	0.135	0.088
	NA12878(5%)_1(100x)_vs_NA24385_1(100x)	18	5	13	71	0.722	0.934	0.066	0.278	0.106
	NA12878(5%)_1(200x)_vs_NA24385_1(50x)	86	23	63	53	0.733	0.697	0.303	0.267	0.284
	NA12878(5%)_1(200x)_vs_NA24385_1(100x)	56	23	33	53	0.589	0.697	0.303	0.411	0.348
	NA12878(5%)_1(500x)_vs_NA24385_1(50x)	105	35	70	41	0.667	0.539	0.461	0.333	0.387
	NA12878(5%)_1(500x)_vs_NA24385_1(100x)	73	36	37	40	0.507	0.526	0.474	0.493	0.483
	NA12878(5%)_1(1000x)_vs_NA24385_1(50x)	122	43	79	33	0.648	0.434	0.566	0.352	0.434
	NA12878(5%)_1(1000x)_vs_NA24385_1(100x)	86	43	43	33	0.5	0.434	0.566	0.5	0.531
	NA12878(10%)_1(100x)_vs_NA24385_1(50x)	59	24	35	52	0.593	0.684	0.316	0.407	0.356
	NA12878(10%)_1(100x)_vs_NA24385_1(100x)	44	24	20	52	0.455	0.684	0.316	0.545	0.4
	NA12878(10%)_1(200x)_vs_NA24385_1(50x)	117	41	76	35	0.65	0.461	0.539	0.35	0.425
	NA12878(10%)_1(200x)_vs_NA24385_1(100x)	85	40	45	36	0.529	0.474	0.526	0.471	0.497
	NA12878(10%)_1(500x)_vs_NA24385_1(50x)	121	45	76	31	0.628	0.408	0.592	0.372	0.457
	NA12878(10%)_1(500x)_vs_NA24385_1(100x)	89	46	43	30	0.483	0.395	0.605	0.517	0.558
	NA12878(10%)_1(1000x)_vs_NA24385_1(50x)	123	47	76	29	0.618	0.382	0.618	0.382	0.472
	NA12878(10%)_1(1000x)_vs_NA24385_1(100x)	93	47	46	29	0.495	0.382	0.618	0.505	0.556
	NA12878(20%)_1(100x)_vs_NA24385_1(50x)	78	41	37	35	0.474	0.461	0.539	0.526	0.532
	NA12878(20%)_1(100x)_vs_NA24385_1(100x)	60	41	19	35	0.317	0.461	0.539	0.683	0.603
	NA12878(20%)_1(200x)_vs_NA24385_1(50x)	124	46	78	30	0.629	0.395	0.605	0.371	0.46
	NA12878(20%)_1(200x)_vs_NA24385_1(100x)	91	45	46	31	0.505	0.408	0.592	0.495	0.539
	NA12878(20%)_1(500x)_vs_NA24385_1(50x)	135	49	86	27	0.637	0.355	0.645	0.363	0.464
	NA12878(20%)_1(500x)_vs_NA24385_1(100x)	100	49	51	27	0.51	0.355	0.645	0.49	0.557
	NA12878(20%)_1(1000x)_vs_NA24385_1(50x)	135	51	84	25	0.622	0.329	0.671	0.378	0.483
	NA12878(20%)_1(1000x)_vs_NA24385_1(100x)	98	50	48	26	0.49	0.342	0.658	0.51	0.575
	NA12878(50%)_1(100x)_vs_NA24385_1(50x)	95	52	43	24	0.453	0.316	0.684	0.547	0.608
	NA12878(50%)_1(100x)_vs_NA24385_1(100x)	77	53	24	23	0.312	0.303	0.697	0.688	0.693
	NA12878(50%)_1(200x)_vs_NA24385_1(50x)	126	52	74	24	0.587	0.316	0.684	0.413	0.515
	NA12878(50%)_1(200x)_vs_NA24385_1(100x)	101	53	48	23	0.475	0.303	0.697	0.525	0.599
	NA12878(50%)_1(500x)_vs_NA24385_1(50x)	146	51	95	25	0.651	0.329	0.671	0.349	0.459
	NA12878(50%)_1(500x)_vs_NA24385_1(100x)	115	53	62	23	0.539	0.303	0.697	0.461	0.555
	NA12878(50%)_1(1000x)_vs_NA24385_1(50x)	141	50	91	26	0.645	0.342	0.658	0.355	0.461
	NA12878(50%)_1(1000x)_vs_NA24385_1(100x)	105	52	53	24	0.505	0.316	0.684	0.495	0.575

## Sheet: S7 WES SNVs
Table S7. The performance comparisons of SNV calling in the WES sequencing datasets. SomaticCombiner used four callers (LoFreq, MuTect2, Strelka and VarDict) with the VAF adaptive consensus approach. All the values listed in columns C-K were calculated for the intersection regions between NA12878 high confidence regions and capture target regions.
Caller	Dataset	SNV Count	Concordance Count	Extra Count	Missing Count	FDR	FNR	Recall	Precision	F1
LoFreq	NA12878 (100%) vs NA11840	9322	7134	2188	2469	0.234714	0.257107	0.742893	0.765286	0.753923
	NA12878 (80%) vs NA11840	9010	6912	2098	2691	0.232852	0.280225	0.719775	0.767148	0.742707
	NA12878 (60%) vs NA11840	8676	6623	2053	2980	0.23663	0.31032	0.68968	0.76337	0.724657
	NA12878 (40%) vs NA11840	7513	5731	1782	3872	0.237189	0.403207	0.596793	0.762811	0.669666
	NA12878 (20%) vs NA11840	5215	3928	1287	5675	0.246788	0.590961	0.409039	0.753212	0.530166
	NA12878 (10%) vs NA11840	1881	1378	503	8225	0.267411	0.856503	0.143497	0.732589	0.239986
	NA12878 (5%) vs NA11840	667	441	226	9162	0.338831	0.954077	0.0459231	0.661169	0.0858812
	NA12878 (2%) vs NA11840	149	45	104	9558	0.697987	0.995314	0.00468604	0.302013	0.00922888
	NA12878 (1%) vs NA11840	174	15	159	9588	0.913793	0.998438	0.00156201	0.0862069	0.00306843
	NA12878 (0.5%) vs NA11840	114	5	109	9598	0.95614	0.999479	0.000520671	0.0438597	0.00102912
	NA12878 (0.2%) vs NA11840	139	0	139	9603	1	1	0	0	0
MuSE	NA12878 (100%) vs NA11840	10003	7784	2219	1819	0.221833	0.18942	0.81058	0.778167	0.794043
	NA12878 (80%) vs NA11840	9683	7536	2147	2067	0.221729	0.215245	0.784755	0.778271	0.7815
	NA12878 (60%) vs NA11840	9246	7205	2041	2398	0.220744	0.249714	0.750286	0.779256	0.764497
	NA12878 (40%) vs NA11840	7836	6067	1769	3536	0.225753	0.368218	0.631782	0.774247	0.695797
	NA12878 (20%) vs NA11840	4546	3533	1013	6070	0.222833	0.632094	0.367906	0.777167	0.499399
	NA12878 (10%) vs NA11840	1063	829	234	8774	0.220132	0.913673	0.0863272	0.779868	0.155447
	NA12878 (5%) vs NA11840	209	147	62	9456	0.296651	0.984692	0.0153077	0.703349	0.0299633
	NA12878 (2%) vs NA11840	13	6	7	9597	0.538462	0.999375	0.000624805	0.461538	0.00124792
	NA12878 (1%) vs NA11840	11	1	10	9602	0.909091	0.999896	0.000104134	0.0909091	0.00020803
	NA12878 (0.5%) vs NA11840	9	0	9	9603	1	1	0	0	0
	NA12878 (0.2%) vs NA11840	10	0	10	9603	1	1	0	0	0
MuTect	NA12878 (100%) vs NA11840	10242	7919	2323	1684	0.226811	0.175362	0.824638	0.773189	0.798085
	NA12878 (80%) vs NA11840	10044	7784	2260	1819	0.22501	0.18942	0.81058	0.77499	0.792386
	NA12878 (60%) vs NA11840	9803	7596	2207	2007	0.225135	0.208997	0.791003	0.774865	0.782851
	NA12878 (40%) vs NA11840	9045	6979	2066	2624	0.228413	0.273248	0.726752	0.771587	0.748498
	NA12878 (20%) vs NA11840	7247	5573	1674	4030	0.230992	0.41966	0.58034	0.769008	0.661484
	NA12878 (10%) vs NA11840	3446	2631	815	6972	0.236506	0.726023	0.273977	0.763494	0.403249
	NA12878 (5%) vs NA11840	1438	1076	362	8527	0.251739	0.887952	0.112048	0.748261	0.19491
	NA12878 (2%) vs NA11840	236	143	93	9460	0.394068	0.985109	0.0148912	0.605932	0.029068
	NA12878 (1%) vs NA11840	64	15	49	9588	0.765625	0.998438	0.00156201	0.234375	0.00310334
	NA12878 (0.5%) vs NA11840	58	7	51	9596	0.87931	0.999271	0.000728939	0.12069	0.00144913
	NA12878 (0.2%) vs NA11840	59	3	56	9600	0.949152	0.999688	0.000312402	0.0508475	0.000620989
MuTect2	NA12878 (100%) vs NA11840	7982	6005	1977	3598	0.247682	0.374675	0.625325	0.752318	0.682968
	NA12878 (80%) vs NA11840	7941	6023	1918	3580	0.241531	0.3728	0.6272	0.758469	0.686616
	NA12878 (60%) vs NA11840	7736	5859	1877	3744	0.242632	0.389878	0.610122	0.757368	0.675818
	NA12878 (40%) vs NA11840	7227	5483	1744	4120	0.241317	0.429033	0.570967	0.758683	0.651575
	NA12878 (20%) vs NA11840	5957	4417	1540	5186	0.258519	0.54004	0.45996	0.741481	0.567738
	NA12878 (10%) vs NA11840	3180	2329	851	7274	0.26761	0.757472	0.242528	0.73239	0.36439
	NA12878 (5%) vs NA11840	2019	1381	638	8222	0.315998	0.856191	0.143809	0.684002	0.237653
	NA12878 (2%) vs NA11840	628	299	329	9304	0.523885	0.968864	0.0311361	0.476115	0.0584498
	NA12878 (1%) vs NA11840	192	52	140	9551	0.729167	0.994585	0.00541497	0.270833	0.0106177
	NA12878 (0.5%) vs NA11840	275	31	244	9572	0.887273	0.996772	0.00322816	0.112727	0.00627657
	NA12878 (0.2%) vs NA11840	210	13	197	9590	0.938095	0.998646	0.00135374	0.0619048	0.00264955
SomaticSniper	NA12878 (100%) vs NA11840	10956	8465	2491	1138	0.227364	0.118505	0.881495	0.772636	0.823484
	NA12878 (80%) vs NA11840	10738	8291	2447	1312	0.227882	0.136624	0.863376	0.772118	0.815201
	NA12878 (60%) vs NA11840	10241	7898	2343	1705	0.228786	0.177549	0.822451	0.771214	0.796009
	NA12878 (40%) vs NA11840	8468	6527	1941	3076	0.229216	0.320317	0.679683	0.770784	0.722373
	NA12878 (20%) vs NA11840	2993	2327	666	7276	0.222519	0.75768	0.24232	0.777481	0.369482
	NA12878 (10%) vs NA11840	652	453	199	9150	0.305215	0.952827	0.0471728	0.694785	0.0883472
	NA12878 (5%) vs NA11840	116	55	61	9548	0.525862	0.994273	0.00572738	0.474138	0.011318
	NA12878 (2%) vs NA11840	57	9	48	9594	0.842105	0.999063	0.000937207	0.157895	0.00186335
	NA12878 (1%) vs NA11840	91	4	87	9599	0.956044	0.999583	0.000416536	0.043956	0.000825253
	NA12878 (0.5%) vs NA11840	67	6	61	9597	0.910448	0.999375	0.000624805	0.0895522	0.00124095
	NA12878 (0.2%) vs NA11840	56	3	53	9600	0.946429	0.999688	0.000312402	0.0535714	0.000621182
Strelka	NA12878 (100%) vs NA11840	10418	7730	2688	1873	0.258015	0.195043	0.804957	0.741985	0.772189
	NA12878 (80%) vs NA11840	10183	7608	2575	1995	0.252872	0.207748	0.792252	0.747128	0.769029
	NA12878 (60%) vs NA11840	10000	7439	2561	2164	0.2561	0.225346	0.774654	0.7439	0.758965
	NA12878 (40%) vs NA11840	9089	6778	2311	2825	0.254263	0.294179	0.705821	0.745737	0.72523
	NA12878 (20%) vs NA11840	7192	5229	1963	4374	0.272942	0.455483	0.544517	0.727058	0.622685
	NA12878 (10%) vs NA11840	3605	2535	1070	7068	0.29681	0.73602	0.26398	0.70319	0.383858
	NA12878 (5%) vs NA11840	1975	1287	688	8316	0.348354	0.865979	0.134021	0.651646	0.222318
	NA12878 (2%) vs NA11840	608	237	371	9366	0.610197	0.97532	0.0246798	0.389803	0.0464205
	NA12878 (1%) vs NA11840	412	43	369	9560	0.895631	0.995522	0.00447777	0.104369	0.00858712
	NA12878 (0.5%) vs NA11840	396	24	372	9579	0.939394	0.997501	0.00249922	0.0606061	0.00480048
	NA12878 (0.2%) vs NA11840	419	8	411	9595	0.980907	0.999167	0.000833073	0.0190931	0.00159649
VarDict	NA12878 (100%) vs NA11840	34205	8484	25721	1119	0.751966	0.116526	0.883474	0.248034	0.387327
	NA12878 (80%) vs NA11840	26858	8333	18525	1270	0.689739	0.13225	0.86775	0.310261	0.457091
	NA12878 (60%) vs NA11840	26969	8145	18824	1458	0.697987	0.151828	0.848172	0.302013	0.445423
	NA12878 (40%) vs NA11840	23062	7605	15457	1998	0.670237	0.20806	0.79194	0.329763	0.465636
	NA12878 (20%) vs NA11840	26261	6416	19845	3187	0.755683	0.331875	0.668125	0.244317	0.357796
	NA12878 (10%) vs NA11840	19073	4012	15061	5591	0.78965	0.582214	0.417786	0.21035	0.279816
	NA12878 (5%) vs NA11840	25441	2875	22566	6728	0.886993	0.700614	0.299386	0.113007	0.164079
	NA12878 (2%) vs NA11840	22411	1039	21372	8564	0.953639	0.891805	0.108195	0.0463612	0.0649091
	NA12878 (1%) vs NA11840	14723	327	14396	9276	0.97779	0.965948	0.0340519	0.0222101	0.0268848
	NA12878 (0.5%) vs NA11840	24086	337	23749	9266	0.986008	0.964907	0.0350932	0.0139915	0.0200065
	NA12878 (0.2%) vs NA11840	22053	173	21880	9430	0.992155	0.981985	0.0180152	0.00784474	0.01093
VarScan	NA12878 (100%) vs NA11840	10594	8249	2345	1354	0.221352	0.140998	0.859002	0.778648	0.816854
	NA12878 (80%) vs NA11840	10282	8002	2280	1601	0.221747	0.166719	0.833281	0.778253	0.804828
	NA12878 (60%) vs NA11840	9288	7214	2074	2389	0.223299	0.248776	0.751224	0.776701	0.76375
	NA12878 (40%) vs NA11840	5344	4152	1192	5451	0.223054	0.567635	0.432365	0.776946	0.555563
	NA12878 (20%) vs NA11840	950	734	216	8869	0.227368	0.923566	0.0764345	0.772632	0.139107
	NA12878 (10%) vs NA11840	109	73	36	9530	0.330275	0.992398	0.00760179	0.669725	0.0150329
	NA12878 (5%) vs NA11840	22	8	14	9595	0.636364	0.999167	0.000833073	0.363636	0.00166234
	NA12878 (2%) vs NA11840	14	0	14	9603	1	1	0	0	0
	NA12878 (1%) vs NA11840	25	0	25	9603	1	1	0	0	0
	NA12878 (0.5%) vs NA11840	14	0	14	9603	1	1	0	0	0
	NA12878 (0.2%) vs NA11840	9	0	9	9603	1	1	0	0	0
SomaticCombiner	NA12878 (100%) vs NA11840	11220	8297	2923	1306	0.260517	0.135999	0.864001	0.739483	0.796907
	NA12878 (80%) vs NA11840	10956	8164	2792	1439	0.254838	0.149849	0.850151	0.745162	0.794202
	NA12878 (60%) vs NA11840	10693	7950	2743	1653	0.256523	0.172134	0.827866	0.743477	0.783406
	NA12878 (40%) vs NA11840	9776	7296	2480	2307	0.253682	0.240237	0.759763	0.746317	0.75298
	NA12878 (20%) vs NA11840	7952	5777	2175	3826	0.273516	0.398417	0.601583	0.726484	0.65816
	NA12878 (10%) vs NA11840	4309	3013	1296	6590	0.300766	0.686244	0.313756	0.699234	0.433151
	NA12878 (5%) vs NA11840	2679	1720	959	7883	0.357969	0.820889	0.179111	0.642031	0.280085
	NA12878 (2%) vs NA11840	962	385	577	9218	0.599792	0.959908	0.0400916	0.400208	0.0728822
	NA12878 (1%) vs NA11840	513	70	443	9533	0.863548	0.992711	0.00728939	0.136452	0.0138395
	NA12878 (0.5%) vs NA11840	570	46	524	9557	0.919298	0.99521	0.00479017	0.0807018	0.00904355
	NA12878 (0.2%) vs NA11840	553	19	534	9584	0.965642	0.998021	0.00197855	0.034358	0.00374163
NeuSomatic	NA12878 (100%) vs NA11840	19915	8053	11862	1550	0.595631	0.161408	0.838592	0.404369	0.545633
	NA12878 (80%) vs NA11840	18433	7917	10516	1686	0.570499	0.17557	0.82443	0.429501	0.564774
	NA12878 (60%) vs NA11840	18305	7832	10473	1771	0.572139	0.184422	0.815578	0.427861	0.561273
	NA12878 (40%) vs NA11840	17053	7361	9692	2242	0.568346	0.233469	0.766531	0.431654	0.552296
	NA12878 (20%) vs NA11840	16776	6275	10501	3328	0.625954	0.346558	0.653442	0.374046	0.475757
	NA12878 (10%) vs NA11840	12713	3966	8747	5637	0.688036	0.587004	0.412996	0.311964	0.35544
	NA12878 (5%) vs NA11840	12717	2707	10010	6896	0.787135	0.718109	0.281891	0.212865	0.242563
	NA12878 (2%) vs NA11840	10569	909	9660	8694	0.913994	0.905342	0.0946579	0.0860062	0.0901249
	NA12878 (1%) vs NA11840	8228	276	7952	9327	0.966456	0.971259	0.028741	0.033544	0.0309573
	NA12878 (0.5%) vs NA11840	9870	243	9627	9360	0.97538	0.974695	0.0253046	0.0246201	0.0249576
	NA12878 (0.2%) vs NA11840	9566	128	9438	9475	0.986619	0.986671	0.0133292	0.0133807	0.0133549

## Sheet: S8 WES INDELs
Table S8. The performance comparisons of INDEL calling in the WES sequencing datasets. The downsampled coverage depths are listed in the parentheses. SomaticCombiner used three callers (LoFreq, MuTect2 and VarDict) with the majority voting approach and INDELs called by two or more callers were selected for this evaluation. All the values listed in columns C-K were calculated for the intersection …
Caller	Dataset	INDEL Count	Concordance Count	Extra Count	Missing Count	FDR	FNR	Recall	Precision	F1
LoFreq	NA12878 (100%) vs NA11840	811	166	645	211	0.795314	0.559682	0.440318	0.204686	0.279461
	NA12878 (80%) vs NA11840	677	158	519	219	0.766617	0.580902	0.419098	0.233383	0.29981
	NA12878 (60%) vs NA11840	632	155	477	222	0.754747	0.588859	0.411141	0.245253	0.307235
	NA12878 (40%) vs NA11840	553	130	423	247	0.764919	0.655172	0.344828	0.235081	0.27957
	NA12878 (20%) vs NA11840	614	102	512	275	0.833876	0.729443	0.270557	0.166124	0.205853
	NA12878 (10%) vs NA11840	405	56	349	321	0.861728	0.851459	0.148541	0.138272	0.143223
	NA12878 (5%) vs NA11840	513	32	481	345	0.937622	0.915119	0.0848806	0.0623782	0.0719101
	NA12878 (2%) vs NA11840	397	6	391	371	0.984887	0.984085	0.0159151	0.0151133	0.0155039
	NA12878 (1%) vs NA11840	306	0	306	377	1	1	0	0	0
	NA12878 (0.5%) vs NA11840	451	1	450	376	0.997783	0.997347	0.00265252	0.00221729	0.00241546
	NA12878 (0.2%) vs NA11840	425	3	422	374	0.992941	0.992042	0.00795756	0.00705882	0.00748128
MuTect2	NA12878 (100%) vs NA11840	286	109	177	268	0.618881	0.710875	0.289125	0.381119	0.328808
	NA12878 (80%) vs NA11840	275	113	162	264	0.589091	0.700265	0.299735	0.410909	0.346626
	NA12878 (60%) vs NA11840	255	96	159	281	0.623529	0.745358	0.254642	0.376471	0.303797
	NA12878 (40%) vs NA11840	225	90	135	287	0.6	0.761273	0.238727	0.4	0.299003
	NA12878 (20%) vs NA11840	162	64	98	313	0.604938	0.830239	0.169761	0.395062	0.237477
	NA12878 (10%) vs NA11840	84	39	45	338	0.535714	0.896552	0.103448	0.464286	0.169197
	NA12878 (5%) vs NA11840	46	15	31	362	0.673913	0.960212	0.0397878	0.326087	0.070922
	NA12878 (2%) vs NA11840	15	3	12	374	0.8	0.992042	0.00795756	0.2	0.0153061
	NA12878 (1%) vs NA11840	6	0	6	377	1	1	0	0	0
	NA12878 (0.5%) vs NA11840	9	0	9	377	1	1	0	0	0
	NA12878 (0.2%) vs NA11840	9	2	7	375	0.777778	0.994695	0.00530504	0.222222	0.0103627
Strelka (No Filter)	NA12878 (100%) vs NA11840	79	29	50	348	0.632911	0.923077	0.0769231	0.367089	0.127193
	NA12878 (80%) vs NA11840	49	16	33	361	0.673469	0.95756	0.0424403	0.326531	0.0751174
	NA12878 (60%) vs NA11840	44	17	27	360	0.613636	0.954907	0.0450928	0.386364	0.0807601
	NA12878 (40%) vs NA11840	32	11	21	366	0.65625	0.970822	0.0291777	0.34375	0.0537897
	NA12878 (20%) vs NA11840	15	3	12	374	0.8	0.992042	0.00795756	0.2	0.0153061
	NA12878 (10%) vs NA11840	9	2	7	375	0.777778	0.994695	0.00530504	0.222222	0.0103627
	NA12878 (5%) vs NA11840	7	0	7	377	1	1	0	0	0
	NA12878 (2%) vs NA11840	8	1	7	376	0.875	0.997347	0.00265252	0.125	0.00519481
	NA12878 (1%) vs NA11840	6	0	6	377	1	1	0	0	0
	NA12878 (0.5%) vs NA11840	5	0	5	377	1	1	0	0	0
	NA12878 (0.2%) vs NA11840	14	0	14	377	1	1	0	0	0
VarDict	NA12878 (100%) vs NA11840	1995	215	1780	162	0.892231	0.429708	0.570292	0.107769	0.181282
	NA12878 (80%) vs NA11840	1500	203	1297	174	0.864667	0.461538	0.538462	0.135333	0.216303
	NA12878 (60%) vs NA11840	1570	195	1375	182	0.875796	0.482759	0.517241	0.124204	0.200308
	NA12878 (40%) vs NA11840	1376	169	1207	208	0.87718	0.551724	0.448276	0.12282	0.192812
	NA12878 (20%) vs NA11840	1475	135	1340	242	0.908475	0.64191	0.35809	0.0915254	0.145788
	NA12878 (10%) vs NA11840	1114	85	1029	292	0.923698	0.774536	0.225464	0.0763016	0.114017
	NA12878 (5%) vs NA11840	1788	57	1731	320	0.968121	0.848806	0.151194	0.0318792	0.0526559
	NA12878 (2%) vs NA11840	1269	16	1253	361	0.987392	0.95756	0.0424403	0.0126084	0.0194411
	NA12878 (1%) vs NA11840	909	5	904	372	0.994499	0.986737	0.0132626	0.00550055	0.00777606
	NA12878 (0.5%) vs NA11840	1438	6	1432	371	0.995828	0.984085	0.0159151	0.00417246	0.00661154
	NA12878 (0.2%) vs NA11840	1353	5	1348	372	0.996305	0.986737	0.0132626	0.00369549	0.00578036
VarScan	NA12878 (100%) vs NA11840	427	189	238	188	0.557377	0.498674	0.501326	0.442623	0.470149
	NA12878 (80%) vs NA11840	394	170	224	207	0.568528	0.549072	0.450928	0.431472	0.440986
	NA12878 (60%) vs NA11840	320	135	185	242	0.578125	0.64191	0.35809	0.421875	0.387374
	NA12878 (40%) vs NA11840	176	66	110	311	0.625	0.824934	0.175066	0.375	0.238698
	NA12878 (20%) vs NA11840	40	17	23	360	0.575	0.954907	0.0450928	0.425	0.0815348
	NA12878 (10%) vs NA11840	12	3	9	374	0.75	0.992042	0.00795756	0.25	0.0154242
	NA12878 (5%) vs NA11840	6	0	6	377	1	1	0	0	0
	NA12878 (2%) vs NA11840	1	0	1	377	1	1	0	0	0
	NA12878 (1%) vs NA11840	4	0	4	377	1	1	0	0	0
	NA12878 (0.5%) vs NA11840	4	0	4	377	1	1	0	0	0
	NA12878 (0.2%) vs NA11840	3	0	3	377	1	1	0	0	0
SomaticCombiner	NA12878 (100%) vs NA11840	696	179	517	198	0.742816	0.525199	0.474801	0.257184	0.333644
	NA12878 (80%) vs NA11840	606	174	432	203	0.712871	0.538462	0.461538	0.287129	0.354018
	NA12878 (60%) vs NA11840	541	163	378	214	0.698706	0.567639	0.432361	0.301294	0.35512
	NA12878 (40%) vs NA11840	490	144	346	233	0.706122	0.618037	0.381963	0.293878	0.33218
	NA12878 (20%) vs NA11840	494	109	385	268	0.779352	0.710875	0.289125	0.220648	0.250287
	NA12878 (10%) vs NA11840	314	63	251	314	0.799363	0.832891	0.167109	0.200637	0.182344
	NA12878 (5%) vs NA11840	343	36	307	341	0.895044	0.904509	0.0954907	0.104956	0.1
	NA12878 (2%) vs NA11840	245	5	240	372	0.979592	0.986737	0.0132626	0.0204082	0.0160772
	NA12878 (1%) vs NA11840	213	0	213	377	1	1	0	0	0
	NA12878 (0.5%) vs NA11840	304	1	303	376	0.996711	0.997347	0.00265252	0.00328947	0.00293685
	NA12878 (0.2%) vs NA11840	261	3	258	374	0.988506	0.992042	0.00795756	0.0114943	0.0094044
NeuSomatic	NA12878 (100%) vs NA11840	125	39	86	338	0.688	0.896552	0.103448	0.312	0.155378
	NA12878 (80%) vs NA11840	135	46	89	331	0.659259	0.877984	0.122016	0.340741	0.179688
	NA12878 (60%) vs NA11840	120	33	87	344	0.725	0.912467	0.0875332	0.275	0.132797
	NA12878 (40%) vs NA11840	114	30	84	347	0.736842	0.920424	0.0795756	0.263158	0.1222
	NA12878 (20%) vs NA11840	83	26	57	351	0.686747	0.931034	0.0689655	0.313253	0.113043
	NA12878 (10%) vs NA11840	64	15	49	362	0.765625	0.960212	0.0397878	0.234375	0.0680272
	NA12878 (5%) vs NA11840	58	3	55	374	0.948276	0.992042	0.00795756	0.0517241	0.0137931
	NA12878 (2%) vs NA11840	33	1	32	376	0.969697	0.997347	0.00265252	0.030303	0.00487805
	NA12878 (1%) vs NA11840	47	0	47	377	1	1	0	0	0
	NA12878 (0.5%) vs NA11840	52	0	52	377	1	1	0	0	0
	NA12878 (0.2%) vs NA11840	40	0	40	377	1	1	0	0	0

## Sheet: S9 features
Table S9. The description of top 20 features selected by IG (Information Gain) and eight WGS datasets with the high condidence SNVs.
Feature Name	Description
M2_TLOD	MuTect2 TLOD value
VarScan2_Score	the Phred-scale p values from Fisher's exact test
Strelka_QSS	Strelka quality score for any somatic snv, ie. for the ALT allele to be present at a significantly different frequency in the tumor and normal
Strelka_Score	Strelka somatic Empirical Variant Score (EVS) expressing the phred-scaled probability of the call being a false positive observation.
tBAM_ALT_Concordant	Count of reads are ALT and proper paired
MuSE_Tier	MuSE confidence level
if_LoFreq	Called by LoFreq or not
tBAM_ALT_NM	Mean of edit distances of ALT reads in the tumor BAM
if_MuTect	Called by MuTect or not
T_ALT_REV	Count of reverse ALT reads in the tumor BAM
T_ALT_FOR	Count of forward ALT reads in the tumor BAM
if_Strelka	Called by Strelka or not
M2_NLOD	MuTect2 NLOD values
tBAM_ALT_BQ	Average base quality of ALT reads in the tumor BAM
tBAM_ALT_MQ	Average mapping quality of ALT reads in the tumor BAM
tBAM_NM_Diff	t_alt_NM - t_ref_NM - abs(indel_length) in the tumor BAM
M2_ECNT	MuTect2 Number of events in this haplotype
tBAM_Z_Ranksums_MQ	Wilcoxon rank-sum statistic comparing mapping quality of alt reads against ref reads in the tumor BAM
tBAM_REF_Concordant	Counts of reads are REF and proper paired in the tumor BAM
T_DP	Deduped read depth in the tumor BAM
